# Supplementary material for: Strategies to prevent hospital readmission and death in patients with chronic heart failure, chronic obstructive pulmonary disease, and chronic kidney disease: A systematic review and meta-analysis
Source: PLoS One. 2021 Apr 22;16(4):e0249542. doi: 10.1371/journal.pone.0249542 (PMC8062060; doi:10.1371/journal.pone.0249542)
Supplement: S1 Table — (XLSX) [file pone.0249542.s009.xlsx]

## Sheet: Search Strategy
MEDLINE
History Count	Search	Results
1	exp Renal Insufficiency/	159193
2	renal insufficienc$.ti,ab,kw,kf	22505
3	exp renal replacement therapy/	196559
4	(renal adj2 dialys?s).ti,ab,kw,kf	3031
5	(Kidney adj2 dialys?s).ti,ab,kw,kf	1289
6	peritoneal dialys?s.ti,ab,kw,kf	23565
7	hemodialys?s.ti,ab,kw,kf	57355
8	extracorporeal dialys?s.ti,ab,kw,kf	176
9	Kidney Diseases/	87899
10	kidney disease$.ti,ab,kw,kf	66391
11	chronic kidney disease$.ti,ab,kw,kf	36555
12	Chronic renal disease$.ti,ab,kw,kf	3733
13	end-stage kidney disease$.ti,ab,kw,kf	2117
14	kidney failure.ti,ab,kw,kf	7348
15	renal failure.ti,ab,kw,kf	88096
16	exp Heart Failure/	113447
17	heart failure.ti,ab,kw,kf	153365
18	cardiac failure.ti,ab,kw,kf	11969
19	myocardial failure.ti,ab,kw,kf	792
20	exp Pulmonary Disease, Chronic Obstructive/	51102
21	COPD.ti,ab,kw,kf	38640
22	chronic obstructive pulmonary disease.ti,ab,kw,kf	41287
23	COAD.ti,ab,kw,kf	256
24	chronic airflow obstruct$.ti,ab,kw,kf	596
25	chronic obstructive lung disease.ti,ab,kw,kf	3937
26	exp Diabetes Complications/	126507
27	exp Diabetes Mellitus/	402613
28	exp Diabetes Insipidus/	8065
29	diabet$.ti,ab,kw,kf	570421
30	Frail Elderly/	9606
31	frail elder$.ti,ab,kw,kf	3284
32	frail older adult$.ti,ab,kw,kf	636
33	Mortality/	42300
34	risk factors/	757050
35	(high adj2 risk).ti,ab,kw,kf	257996
36	33 or 34 or 35	987451
37	Patient Readmission/	12581
38	readmission.ti,ab,kw,kf	14227
39	readmit$.ti,ab,kw,kf	5641
40	37 or 38 or 39	23949
41	36 and 40	4552
42	1 or 2 or 3 or 4 or 5 or 6 or 7 or 8 or 9 or 10 or 11 or 12 or 13 or 14 or 15 or 16 or 17 or 18 or 19 or 20 or 21 or 22 or 23 or 24 or 25 or 26 or 27 or 28 or 29 or 30 or 31 or 32 or 41	1278226
43	(virtual adj2 ward*).ti,ab,kw,kf	34
44	exp Telemedicine/	22277
45	mobile health.ti,ab,kw,kf	1887
46	mhealth.ti,ab,kw,kf	1606
47	(hospital adj2 home).ti,ab,kw,kf	3802
48	remote consultation/	4489
49	teleconsultation.ti,ab,kw,kf	712
50	telehealth.ti,ab,kw,kf	3057
51	or/43-50	29123
52	Ambulatory care/	42524
53	Patient-Specific Modeling/	355
54	patient specific modeling.ti,ab,kw,kf	174
55	Case Management/	10159
56	Monitoring, Physiologic/	53383
57	physiological monitoring.ti,ab,kw,kf	596
58	patient monitoring.ti,ab,kw,kf	2679
59	Patient Care Team/	61953
60	patient care team$.ti,ab,kw,kf	443
61	(interdisciplinary adj2 care).ti,ab,kw,kf	1436
62	interdisciplinary health.ti,ab,kw,kf	386
63	(collaborative adj2 care).ti,ab,kw,kf	2683
64	(health adj2 team$).ti,ab,kw,kf	8001
65	healthcare team$.ti,ab,kw,kf	1862
66	or/52-65	177822
67	user-computer interface/	37578
68	Internet/	69306
69	internet.ti,ab,kw,kf	43648
70	web.ti,ab,kw,kf	83571
71	virtual.ti,ab,kw,kf	46403
72	mobile applications/	1943
73	or/67-72	214260
74	66 and 73	2638
75	51 or 74	31289
76	42 and 75	3300
77	randomized controlled trial.pt	507452
78	controlled clinical trial.pt	98142
79	randomized controlled trials.sh	0
80	random allocation.sh	98331
81	double blind method.sh	158058
82	single-blind method.sh	26569
83	or/77-82	701323
84	(animals not human).sh	6794737
85	83 not 84	621963
86	clinical trial.pt	547428
87	exp Clinical Trial/	872963
88	(clin$ adj25 trial$).ti,ab	416700
89	((singl$ or doubl$ or trebl$ or tripl$) adj25 (blind$ or mask$)).ti,ab	174207
90	placebos.sh	37079
91	placebo$.ti,ab	210947
92	random$.ti,ab	1018701
93	research design.sh	105469
94	or/86-93	1834163
95	94 not 84	1606315
96	95 not 85	1001040
97	comparative study.sh	1959180
98	exp evaluation studies/	247783
99	follow up studies.sh	628493
100	prospective studies.sh	492228
101	retrospective studies.sh	675170
102	(control$ or prospectiv$ or retrospectiv$ or volunteer$).ti,ab	4581274
103	or/97-102	6753110
104	103 not 84	5102896
105	104 not (85 or 96)	4165840
106	85 or 96 or 105	5788843
107	76 and 106	1861
108	limit 107 to yr="2015 -Current"	474
PubMed
History Count	Search	Results
1	("renal insufficiency, chronic"[MeSH] OR “renal insufficiency”[tw] OR “renal insufficiencies”[tw] OR "chronic kidney disease"[tw] OR "chronic kidney diseases"[tw] OR "chronic renal disease"[tw] OR "chronic renal diseases"[tw] OR "kidney failure"[tw] OR "renal failure"[tw] OR "Renal replacement therapy"[mh] OR hemodiafiltration[tw] OR "renal dialysis"[tw] OR "renal dialyses"[tw] OR "hemodialysis"[…	1216
2	+("2015/07/01"[PDAT] : "3000/12/31"[PDAT])	167
Cochrane
History Count	Search	Results
1	MeSH descriptor: [Renal Insufficiency] explode all trees	5054
2	renal next insufficienc*	2039
3	MeSH descriptor: [Renal Replacement Therapy] explode all trees	7525
4	renal next dialys?s	4543
5	kidney next dialys?s	15
6	peritoneal next dialys?s	1490
7	hemodialys?s	5499
8	haemodialys?s	1288
9	extracorporeal next dialys?s	4
10	MeSH descriptor: [Kidney Diseases] explode all trees	9963
11	"chronic kidney" next disease*	2630
12	"chronic renal" next disease*	176
13	"kidney failure"	6871
14	"renal failure"	3799
15	MeSH descriptor: [Heart Failure] explode all trees	5802
16	"heart failure"	14760
17	"cardiac failure"	1048
18	"myocardial failure"	22
19	MeSH descriptor: [Pulmonary Disease, Chronic Obstructive] explode all trees	2629
20	"chronic obstructive pulmonary disease"	5377
21	"chronic obstructive lung disease"	2543
22	"chronic airflow" next obstruct*	108
23	"COPD"	9129
24	"COAD"	65
25	MeSH descriptor: [Diabetes Complications] explode all trees	4631
26	MeSH descriptor: [Diabetes Mellitus] explode all trees	17023
27	MeSH descriptor: [Diabetes Insipidus] explode all trees	44
28	diabet*	44718
29	MeSH descriptor: [Frail Elderly] explode all trees	530
30	frail next elder*	822
31	"frail older adult"	4
32	MeSH descriptor: [Mortality] explode all trees	10783
33	mortalit*	48273
34	MeSH descriptor: [Risk Factors] explode all trees	20172
35	high near risk	22523
36	(#32 or #33) and (#34 and #35)	933
37	MeSH descriptor: [Patient Readmission] explode all trees	696
38	readmission	2353
39	readmit*	305
40	(#34 or #35) and (#37 or #38 or #39)	305
41	{or #1-#31} or #36 or #40	89571
42	virtual next ward*	1
43	MeSH descriptor: [Telemedicine] explode all trees	1324
44	telemedicine	1666
45	"hospital home"	33
46	"hospital at home"	65
47	"home hospital"	49
48	"remote consultation"	309
49	teleconsultation	379
50	"remote consultation"	309
51	{or #43-#50}	2345
52	MeSH descriptor: [Ambulatory Care] explode all trees	3237
53	MeSH descriptor: [Patient-Specific Modeling] explode all trees	8
54	"patient specific modeling"	8
55	MeSH descriptor: [Case Management] explode all trees	572
56	MeSH descriptor: [Monitoring, Physiologic] this term only	9892
57	"physiological monitoring"	25
58	"patient monitoring"	1811
59	MeSH descriptor: [Patient Care Team] explode all trees	1339
60	"patient care" next team*	1369
61	healthcare next team*	59
62	Health next team*	140
63	{or #52-#62}	16640
64	MeSH descriptor: [User-Computer Interface] this term only	1100
65	MeSH descriptor: [Internet] this term only	2467
66	internet	4885
67	web	3703
68	virtual	2077
69	MeSH descriptor: [Mobile Applications] explode all trees	96
70	{or #64-#69}	9534
71	#63 and #70	280
72	#51 or #71	2539
73	#41 and #72	670
74	#73 (Publication Year from 2015 to 2017)	126
EMBASE
History Count	Search	Results
1	exp kidney failure/	294423
2	renal insufficienc$.ti,ab,kw	28692
3	exp renal replacement therapy/	168264
4	(kidney adj2 dialys?s).ti,ab,kw	1628
5	(renal adj2 dialys?s).ti,ab,kw	4166
6	end stage renal disease.ti,ab,kw	36520
7	end stage kidney disease.ti,ab,kw	2827
8	chronic kidney failure/	60918
9	renal failure.ti,ab,kw	115622
10	kidney failure.ti,ab,kw	9645
11	hemodiafiltration/	2605
12	h?emodialys?s.ti,ab,kw	90772
13	peritoneal dialys?s.ti,ab,kw	28969
14	extracorporeal dialys?s.ti,ab,kw	165
15	exp heart failure/	412356
16	heart failure.ti,ab,kw	214767
17	cardiac failure.ti,ab,kw	15436
18	myocardial failure.ti,ab,kw	904
19	congestive heart failure.ti,ab,kw	48024
20	diastolic heart failure.ti,ab,kw	2208
21	systolic heart failure.ti,ab,kw	3769
22	chronic obstructive lung disease/	99873
23	COPD.ti,ab,kw	63539
24	COAD.ti,ab,kw	320
25	chronic obstructive pulmonary disease.ti,ab,kw	52748
26	chronic airflow obstruction.ti,ab,kw	657
27	chronic obstructive lung disease.ti,ab,kw	5107
28	exp diabetes mellitus/	807422
29	diabet$.ti,ab,kw	736549
30	exp diabetes insipidus/	12650
31	frail elderly/	9176
32	frail elder$.ti,ab,kw	4361
33	frail older adult$.ti,ab,kw	719
34	mortality/	791422
35	risk factor/	908901
36	(high adj2 risk).ti,ab,kw	337750
37	34 or 35 or 36	1820579
38	hospital readmission/	37353
39	readmission.ti,ab,kw	22645
40	readmit$.ti,ab,kw	9674
41	38 or 39 or 40	44928
42	37 and 41	16869
43	1 or 2 or 3 or 4 or 5 or 6 or 7 or 8 or 9 or 10 or 11 or 12 or 13 or 14 or 15 or 16 or 17 or 18 or 19 or 20 or 21 or 22 or 23 or 24 or 25 or 26 or 27 or 28 or 29 or 30 or 31 or 32 or 33 or 42	1743079
44	(virtual adj2 ward*).ti,ab,kw	44
45	exp telemedicine/	29023
46	mobile health.ti,ab,kw	1534
47	mhealth.ti,ab,kw	1217
48	(hospital adj2 home).ti,ab,kw	4749
49	remote consultation$.ti,ab,kw	298
50	telehealth.ti,ab,kw	3081
51	or/44-50	36762
52	exp ambulatory care/	46714
53	patient specific modeling.ti,ab,kw	171
54	case management/	12036
55	exp physiologic monitoring/	3618
56	(physiological adj2 monitor$).ti,ab,kw	1715
57	exp patient monitoring/	172486
58	(patient adj2 monitor$).ti,ab,kw	8675
59	patient care/	261409
60	patient care team$.ti,ab,kw	725
61	(interdisciplinary adj2 care).ti,ab,kw	1953
62	interdisciplinary health.ti,ab,kw	479
63	(collaborative adj2 care).ti,ab,kw	2945
64	(health adj2 team$).ti,ab,kw	9486
65	healthcare team$.ti,ab,kw	2537
66	or/52-65	488756
67	computer interface/	26268
68	internet/	95985
69	internet.ti,ab,kw	51053
70	mobile application/	3285
71	web.ti,ab,kw	87953
72	virtual.ti,ab,kw	52294
73	or/67-72	235344
74	66 and 73	10707
75	51 or 74	45921
76	43 and 75	6132
77	randomized controlled trial/	473253
78	controlled clinical trial/	465721
79	randomization/	84285
80	double blind procedure/	139896
81	single blind procedure/	28735
82	exp clinical trials/	273162
83	(clin$ adj25 trial$).ti,ab	476750
84	((singl$ or doubl$ or trebl$ or tripl$) adj25 (blind$ or mask$)).ti,ab	206572
85	placebo$.ti,ab	251994
86	random$.ti,ab	1168920
87	methodology.sh	1741208
88	comparative study/	746885
89	exp evaluation studies/	36027
90	follow up/	1248914
91	prospective study/	394578
92	retrospective study/	527074
93	(control$ or prospectiv$ or retrospectiv$ or volunteer$).ti,ab	5370559
94	or/77-93	9002287
95	exp animals/ not humans/	11449144
96	94 not 95	4801766
97	76 and 96	1184
98	limit 97 to yr="2015 -Current"	3
CINAHL
History Count	Search	Results
1	MH "renal insufficiency+"	17537
2	TX "chronic kidney diseas*"	10034
3	TX "chronic renal diseas*"	1035
4	TX "end stage kidney diseas*"	607
5	TX "kidney failure"	16044
6	MH "renal replacement therapy+"	14182
7	TX "renal dialys*"	1093
8	TX "kidney dialys*"	471
9	TX "peritoneal dialys*"	4366
10	TX "hemodialys*"	13249
11	TX "haemodialys*"	3086
12	TX "extracorporeal dialys*"	8
13	MH "heart failure"	20243
14	TX "cardiac failure"	5770
15	TX "myocardial failure"	111
16	MH "pulmonary disease, chronic obstructive"	8821
17	TX "chronic obstructive pulmonary disease"	14213
18	TX "chronic obstructive airway disease"	105
19	TX "chronic airflow obstruct*"	154
20	TX "COPD"	13445
21	TX "COAD"	909
22	MH "diabetes mellitus+"	78773
23	TX "diabet*"	189054
24	MH "frail elderly"	3976
25	TX "frail elder*"	9101
26	TX "frail older adult"	104
27	MH "mortality"	15639
28	TX "mortalit*"	202271
29	MH "risk factors"	71635
30	TX "high* risk"	114150
31	MH "readmission"	5755
32	TX "readmission"	11998
33	TX "readmit*"	3744
34	S29 OR S30	177276
35	S31 OR S32 OR S33	14066
36	(S31 OR S32 OR S33) AND (S34 AND S35)	3517
37	S27 OR S28	202271
38	S34 AND S37	47427
39	S1 OR S2 OR S3 OR S4 OR S5 OR S6 OR S7 OR S8 OR S9 OR S10 OR S11 OR S12 OR S13 OR S14 OR S15 OR S16 OR S17 OR S18 OR S19 OR S20 OR S21 OR S22 OR S23 OR S24 OR S25 OR S26 OR S36 OR S38	292708
40	TX virtual ward*	3075
41	MH "telemedicine+"	4537
42	TX "hospital home"	2437
43	TX "home hospital"	657
44	TX "hospital at home"	4885
45	TX "teleconsultation"	151
46	TX "telehealth"	6729
47	S40 OR S41 OR S42 OR S43 OR S44 OR S45 OR S46	20606
48	MH "ambulatory care"	6640
49	TX "patient specific modeling"	9
50	MH "monitoring, physiologic"	10155
51	TX "patient monitoring"	2114
52	MH "multidisciplinary care team*"	25523
53	TX "patient care team*"	1109
54	MH "case management"	12417
55	TX "interdisciplinary care"	1302
56	TX "interdisciplinary healthcare"	500
57	TX "health team*"	7661
58	TX "healthcare team*"	7690
59	S48 OR S49 OR S50 OR S51 OR S52 OR S53 OR S54 OR S55 OR S56 OR S57 OR S58	69826
60	(MH "user-computer interface") OR (MH "mobile applications")	5874
61	MH "internet"	27624
62	MH "world wide web"	54754
63	TX "internet"	86673
64	TX "remote"	27572
65	TX "virtual"	19618
66	S60 OR S61 OR S62 OR S63 OR S64 OR S65	171734
67	S59 AND S66	6618
68	S47 OR S67	25227
69	S39 AND S68	6980
70	PT "clinical trial"	52907
71	MH "double-blind studies"	22837
72	MH "single-blind studies"	7123
73	MH "triple-blind studies"	68
74	MH "intervention trials"	6124
75	MH "randomized controlled trials"	29873
76	(MH "comparative studies") OR (TI "comparative stud*") OR (AB "comparative stud*)	93352
77	MH "prospective studies" OR (TI "prospective stud*") OR (AB "prospective stud*")	195185
78	MH "evaluation research" OR (AB "evaluation stud*") OR (TI "evaluation stud*")	29461
79	MH "multicenter studies"	20930
80	TX "retrospective stud*"	20166
81	TX "retrospective design"	90322
82	TI random*	40096
83	AB random*	119053
84	AB ((singl* OR doubl* OR tripl* OR trebl*) N25 (blind* OR mask*))	17101
85	TI ((singl* OR doubl* OR tripl* OR trebl*) N25 (blind* OR mask*))	6118
86	TI ((MH "animals, laboratory") OR (MH "bats") OR (MH "cats") OR (MH "cattle") OR (MH "dogs") OR (MH "dolphins") OR (MH "Horses") OR (MH "primates") OR (MH "rabbits") OR (MH "Rodents") OR (MH "sheep") OR (MH "swine")) NOT (MH "Human")	15888
87	S70 OR S71 OR S72 OR S73 OR S74 OR S75 OR S76 OR S77 OR S78 OR S79 OR S80 OR S81 OR S82 OR S83 OR S84 OR S85	493429
88	S87 NOT S86	490778
89	S69 AND S88	1519
90	Limiters - Published Date: 20150101-20171231	144

## Sheet: Updated Nov 2020
MEDLINE
History Count	Search	Results
1	exp Renal Insufficiency, Chronic/	116763
2	chronic adj2 (renal or kidney) adj2 insufficienc*.ti,ab,kw,kf	5830
3	exp Renal Dialysis/	114661
4	Renal Replacement Therapy/	5749
5	renal adj2 replacement adj2 therap*.ti,ab,kw,kf	13864
6	(renal adj2 (dialys?s or support)).ti,ab,kw,kf	4265
7	h?emodial?s?s.ti,ab,kw,kf	78274
8	h?emodiafiltrat*.ti,ab,kw,kf	2949
9	(dialys?s adj2 (therap* or treatment*)).ti,ab,kw,kf	7901
10	(kidney adj2 (dialys?s or support)).ti,ab,kw,kf	1796
11	kidney adj2 replacement adj2 therap*.ti,ab,kw,kf	333
12	peritoneal adj2 dialys?s.ti,ab,kw,kf	25855
13	extracorporeal adj2 dialys?s.ti,ab,kw,kf	290
14	chronic kidney disease*.ti,ab,kw,kf	52716
15	chronic renal disease*.ti,ab,kw,kf	3911
16	end-stage kidney disease*.ti,ab,kw,kf	3865
17	end-stage renal disease*.ti,ab,kw,kf	33969
18	kidney failure.ti,ab,kw,kf	8842
19	renal failure.ti,ab,kw,kf	90358
20	exp Heart Failure/	123617
21	((heart or cardia* or myocardia* or ventricular or coronary or pulmonary) adj2 (failure or insufficienc* or decompensat* or edema or oedema)).ti,ab,kw,kf	223564
22	exp Pulmonary Disease, Chronic Obstructive/	56633
23	(COPD or COAD).ti,ab,kw,kf	48241
24	chronic air* obstruct*.ti,ab,kw,kf	1097
25	(chronic adj2 obstructive adj2 (lung or air* or respiratory or pulmonary or bronchi*) adj2 disease).ti,ab,kw,kf	53675
26	chronic bronchitis.ti,ab,kw,kf	9975
27	emphysema.ti,ab,kw,kf	25210
28	exp Diabetes Mellitus/	431299
29	exp Diabetes Insipidus/	7902
30	diabet*.ti,ab,kw,kf	650550
31	(non-insulin-depend* or insulin-depend*).ti,ab,kw,kf	29540
32	(T1DM or T2DM or IDDM or NIDDM).ti,ab,kw,kf	38367
33	Frail Elderly/	11770
34	Frailty/	3129
35	frail elder*.ti,ab,kw,kf	3857
36	frail older adult*.ti,ab,kw,kf	1015
37	(frailness OR frailt*).ti,ab,kw,kf	15456
38	OR/1-37	1312410
39	(virtual adj2 (ward* OR rehabilit*)).ti,ab,kw,kf	318
40	exp Telemedicine/	30756
41	Telerehabilitation/	422
42	(telemedicine or tele-medicine).ti,ab,kw,kf	14549
43	(telecare or tele-care).ti,ab,kw,kf	797
44	digital health.ti,ab,kw,kf	2305
45	mobile health.ti,ab,kw,kf	4876
46	(mhealth or m-health).ti,ab,kw,kf	5751
47	(ehealth or e-health).ti,ab,kw,kf	7077
48	(hospital adj2 home).ti,ab,kw,kf	4447
49	remote* adj2 (assess* OR consult* OR rehabilitat*).ti,ab,kw,kf	1321
50	(teleconsult* or tele-consult*).ti,ab,kw,kf	1457
51	(telehealth or tele-health).ti,ab,kw,kf	6122
52	(telerehabilitat* or tele-rehabilitat*).ti,ab,kw,kf	1021
53	(telemonitor* or tele-monitor*).ti,ab,kw,kf	1816
54	exp Telemetry/	13514
55	telemetry.ti,ab,kw,kf	7366
56	OR/39-55	70297
57	aftercare/	9388
58	(aftercare or after-care or aftercare).ti,ab,kw,kf	4729
59	follow-up care.ti,ab,kw,kf	4806
60	Ambulatory care/	43515
61	(ambulatory or outpatient) adj2 (care or health services or healthcare).ti,ab,kw,kf	22141
62	Patient-Specific Modeling/	1100
63	patient-specific model*.ti,ab,kw,kf	1110
64	Case Management/	10145
65	case management.ti,ab,kw,kf	11093
66	Monitoring, Physiologic/	55161
67	exp Monitoring, Ambulatory/	28822
68	((physiologic* or patient or ambulatory or outpatient) adj2 monitor*).ti,ab,kw,kf	17098
69	((interdisciplinary or collaborat* or multidisciplinary or team* or interprofessional) adj2 (healthcare or care or health services)).ti,ab,kw,kf	30638
70	OR/57-69	214517
71	user-computer interface/	37542
72	Internet/	73907
73	mobile applications/ or smartphone/	9645
74	(internet or online or web or virtual or app or smartphone or mobile or video* or telephone or phone or remot* or distance).ti,ab,kw,kf	924068
75	OR/71-74	965176
76	70 AND 75	17291
77	56 OR 76	83507
78	exp Mortality/	388240
79	exp Death/	149760
80	exp Survival Analysis/ or exp Survival/	306232
81	fatal adj2 outcome*.ti,ab,kw,kf	10133
82	(death$ or survival or mortalit* or fatalit*).ti,ab,kw,kf	2206663
83	Patient Readmission/	18018
84	(readmission* or re-admission*).ti,ab,kw,kf	31281
85	(readmit* or re-admit*).ti,ab,kw,kf	8209
86	(rehospital* or re-hospital*).ti,ab,kw,kf	7985
87	return* adj3 hospital.ti,ab,kw,kf	1546
88	OR/78-87	2505441
89	38 AND 77 AND 88	1582
90	randomized controlled trial.pt	516930
91	controlled clinical trial.pt	93922
92	randomized controlled trials/	137907
93	random allocation.sh	103983
94	double blind method.sh	160792
95	single-blind method.sh	29272
96	OR/90-95	842162
97	(animals not human).sh	6700210
98	96 NOT 97	751553
99	clinical trial.pt	525793
100	exp Clinical Trial/	874660
101	(clin$ adj25 trial$).ti,ab	478026
102	((singl$ or doubl$ or trebl$ or tripl$) adj25 (blind$ or mask$)).ti,ab	183601
103	placebos.sh	35186
104	placebo$.ti,ab	219303
105	random$.ti,ab	1171610
106	research design.sh	109576
107	OR/99-106	2016663
108	107 NOT 97	1771942
109	comparative study.sh	1875163
110	exp evaluation studies/	254728
111	follow up studies.sh	650515
112	prospective studies.sh	554139
113	retrospective studies.sh	850731
114	(control$ or prospectiv$ or retrospectiv$ or volunteer$).ti,ab	5196507
115	Cross-Over Studies/	48906
116	OR/109-115	7344592
117	116 NOT 97	5716897
118	98 OR 108 OR 117	6490346
119	89 AND 118	984
120	limit 119 to yr="2018 -Current"	285
PubMed
History Count	Search	Results
1	"renal insufficiency, chronic"[Mesh]	116806
2	kidney insufficienc*[tw] or renal insufficienc*[tw]	59723
3	"Renal Dialysis"[Mesh]	114682
4	"Renal Replacement Therapy"[Mesh:NoExp]	5751
5	"renal replacement"[tw] or renal dialys*[tw] or hemodialys*[tw] or haemodialys*[tw] or hemodiafiltrat*[tw] or haemodiafiltrat*[tw] or "dialysis therapy"[tw] or "dialysis treatment"[tw] or "kidney dialysis"[tw] or "kidney replacement"[tw] or "kidney support"[tw] or "renal support"[tw] or "peritoneal dialysis"[tw] or "extracorporeal dialysis"[tw]	151731
6	"chronic kidney disease"[tw] or "chronic renal disease"[tw] or "end-stage kidney disease"[tw] or "end-stage renal disease"[tw] or "kidney failure"[tw] or "renal failure"[tw]	218637
7	"Heart Failure"[Mesh]	123646
8	"heart failure"[tw] or heart insufficienc*[tw] or heart decompensat*[tw] or "heart edema"[tw] or "heart oedema"[tw] or "cardiac failure"[tw] or cardiac insufficienc*[tw] or cardiac decompensat*[tw] or "cardiac oedema"[tw] or "cardiac edema"[tw] or "myocardial failure"[tw] or myocardial insufficienc*[tw] or myocardial decompensat*[tw] or "myocardial edema"[tw] or "myocardial oedema"[tw] or "ventri…	254216
9	"pulmonary disease, chronic obstructive"[Mesh]	56651
10	"copd"[tw] or "coad"[tw] or chronic airway obstruct*[tw] or chronic airflow obstruct*[tw] or "chronic obstructive lung disease"[tw] or "chronic obstructive airway disease"[tw] or "chronic obstructive airflow disease"[tw] or "chronic obstructive respiratory disease"[tw] or "chronic obstructive pulmonary disease"[tw] or "chronic obstructive bronchial disease"[tw] or "chronic obstructive bronchopulm…	106222
11	"Diabetes Mellitus"[Mesh]	431410
12	"Diabetes Insipidus"[Mesh]	7903
13	diabet*[tw] or non-insulin-depend*[tw] or insulin-depend*[tw] or "T1DM"[tw] or "T2DM"[tw] or "IDDM"[tw] or "NIDDM"[tw]	711780
14	"Frail Elderly"[Mesh]	11790
15	"Frailty"[Mesh]	3141
16	frail elder*[tw] or "frail older"[tw] or "frailness"[tw] or frailt*[tw]	24898
17	#1 OR #2 OR #3 OR #4 OR #5 OR #6 OR #7 OR #8 OR #9 OR #10 OR #11 OR #12 OR #13 OR #14 OR #15 OR #16	1334336
18	virtual ward*[tw] or virtual rehabilitat*[tw]	177
19	"Telemedicine"[Mesh]	30769
20	"Telerehabilitation"[Mesh:NoExp]	424
21	"telemedicine"[tw] OR "tele-medicine"[tw]	31249
22	"telecare"[tw] OR "tele-care"[tw]	797
23	"digital health"[tw]	2297
24	"mobile health"[tw]	8291
25	"mhealth"[tw] OR "m-health"[tw]	5744
26	"ehealth"[tw] OR "e-health"[tw]	7293
27	("hospital at home"[tw]) OR ("hospital to home"[tw]) OR ("hospital in the home"[tw])	1515
28	("home hospital"[tw]) OR ("hospital home"[tw])	469
29	"remote assessment"[tw] OR "remotely assess"[tw]	193
30	remote consult*[tw] OR "remotely consult"[tw]	5243
31	remote rehabilitat*[tw] OR remotely rehabilitat*[tw]	1687
32	teleconsult*[tw] OR tele-consult*[tw]	1454
33	"telehealth"[tw] OR "tele-health"[tw]	6141
34	telerehabilitat*[tw] OR tele-rehabilitat*[tw]	1179
35	telemonitor*[tw] OR tele-monitor*[tw]	1825
36	"Telemetry"[Mesh]	13520
37	"telemetry"[tw]	13993
38	#18 OR #19 OR #20 OR #21 OR #22 OR #23 OR #24 OR #25 OR #26 OR #27 OR #28 OR #29 OR #30 OR #31 OR #32 OR #33 OR #34 OR #35 OR #36 OR #37	71945
39	"Aftercare"[Mesh:NoExp]	9397
40	"aftercare"[tw] OR "after-care"[tw] OR ("after care"[tw])	12488
41	"follow-up care"[tw]	4800
42	"Ambulatory Care"[Mesh:NoExp]	43519
43	"ambulatory care"[tw] or "ambulatory health"[tw] or "ambulatory healthcare"[tw] or "outpatient care"[tw] or "outpatient health"[tw] or "outpatient healthcare"[tw]	72667
44	"Patient-Specific Modeling"[Mesh:NoExp]	1102
45	patient-specific model*[tw]	2077
46	"Case Management"[Mesh:NoExp]	10146
47	"case management"[tw]	17116
48	"Monitoring, Physiologic"[Mesh:NoExp]	55167
49	"Monitoring, Ambulatory"[Mesh]	28827
50	physiologic monitor*[tw] or physiological monitor*[tw] or patient monitor*[tw] or ambulatory monitor*[tw] or outpatient monitor*[tw]	7573
51	"interdisciplinary healthcare"[tw] or "interdisciplinary care"[tw] or "interdisciplinary health"[tw] or "collaborative healthcare"[tw] or "collaborative care"[tw] or "collaborative health"[tw] or "healthcare collaboration"[tw] or "care collaboration"[tw] or "health services collaboration"[tw] or "multidisciplinary healthcare"[tw] or "multidisciplinary care"[tw] or "multidisciplinary health"[tw] o…	84430
52	#39 OR #40 OR #41 OR #42 OR #43 OR #44 OR #45 OR #46 OR #47 OR #48 OR #49 OR #50 OR #51	273277
53	"User-computer Interface"[Mesh:NoExp]	37546
54	"Internet"[Mesh:NoExp]	73922
55	"Mobile Applications"[Mesh:NoExp] or "Smartphone"[Mesh:NoExp]	9651
56	"internet"[tw] or "online"[tw] or "web"[tw] or "virtual"[tw] or "app"[tw] or "smartphone"[tw] or "mobile"[tw] or video*[tw] or "telephone"[tw] or "phone"[tw] or remot*[tw] or "distance"[tw]	1025932
57	#53 OR #54 OR #55 OR #56	1041887
58	#52 AND #57	21400
59	#38 OR #58	88474
60	"Mortality"[Mesh]	388361
61	"Death"[Mesh]	149778
62	"Survival Analysis"[Mesh] or "Survival"[Mesh]	306367
63	fatal outcome*[tw] or death*[tw] or "survival"[tw] or mortalit*[tw] or fatalit*[tw]	2676493
64	"Patient Readmission"[Mesh:NoExp]	18036
65	readmission*[tw] or re-admission*[tw] or readmit*[tw] or re-admit*[tw] or rehospital*[tw] or re-hospital*[tw] or "return to hospital"[tw] or "returning to hospital"[tw]	46011
66	#60 or #61 or #62 or #63 or #64 or #65	2780350
67	#17 AND #59 AND #66	1592
68	“randomized controlled trial"[pt] OR "controlled clinical trial"[pt] OR "randomized controlled trials"[tw] OR "random allocation"[mh] OR "double-blind method"[mh] OR "single-blind method"[mh]	881509
69	(animals [mh] NOT humans [mh])	4756281
70	#68 NOT #69	813135
71	"clinical trial"[pt] OR "clinical trials as topic"[mesh] OR "clinical trial"[tw] OR "placebo"[tiab] OR placebos[MeSH] OR random[tiab] OR randomly[tiab] OR randomized[tiab] OR "research design"[mh] OR single blind*[tw] OR double blind*[tw] OR treble blind*[tw] OR triple blind*[tw] OR single mask*[tw] OR double mask*[tw] OR treble mask*[tw] OR triple mask*[tw]	2057226
72	#71 NOT #69	1882676
73	"comparative study"[pt] OR "evaluation studies"[pt] OR "follow up studies"[mesh] OR "prospective studies"[mesh] OR "retrospective studies"[mh] OR "Cross-Over Studies"[Mesh:NoExp] OR control*[tiab] OR prospectiv*[tiab] OR retrospectiv*[tiab] OR volunteer*[tiab]	7252469
74	#73 NOT #69	6050305
75	#70 OR #72 OR #74	6877063
76	#67 AND #75	981
77	#67 AND #75 Filters: from 2018 - 3000/12/12	272
Cochrane
History Count	Search	Results
1	MeSH descriptor: [Renal Insufficiency, Chronic] explode all trees	6646
2	chronic next/2 (renal OR kidney) next/2 insufficienc*	954
3	MeSH descriptor: [Renal Dialysis] explode all trees	5048
4	MeSH descriptor: [Renal Replacement Therapy] this term only	8939
5	renal next/2 replacement next/2 therap*	2180
6	renal next/2 (dialys?s OR support)	4517
7	h*emodialys?s	11628
8	h*emodiafiltrat*	744
9	dialys?s next/2 (therap* or treatment*)	1434
10	kidney next/2 (dialys?s or support)	199
11	kidney next/2 replacement next/2 therap*	25
12	peritoneal next/2 dialys?s	2176
13	extracorporeal next/2 dialys?s	63
14	"chronic kidney" next/2 disease*	7181
15	"chronic renal" next/2 disease*	341
16	end-stage next/2 (kidney or renal) next/2 disease*	4070
17	"kidney failure"	12053
18	"renal failure"	6922
19	MeSH descriptor: [Heart Failure] explode all trees	9374
20	(heart or cardia* or myocardia* or ventricular or coronary or pulmonary) next/2 (failure or insufficienc* or decompensat* or edema or oedema)	31714
21	MeSH descriptor: [Pulmonary Disease, Chronic Obstructive] explode all trees	5643
22	COAD OR COPD	16274
23	chronic next/2 air* next/2 obstruct*	244
24	chronic next/2 obstructive next/2 (lung or air* or respiratory or pulmonary or bronchi*) next/2 disease	14034
25	"chronic bronchitis"	1661
26	emphysema	1439
27	MeSH descriptor: [Diabetes Mellitus] explode all trees	31164
28	MeSH descriptor: [Diabetes Insipidus] explode all trees	67
29	diabet*	96041
30	non-insulin-depend*	16462
31	insulin-depend*	20710
32	T1DM OR T2DM OR IDDM OR NIDDM	8624
33	MeSH descriptor: [Frail Elderly] this term only	710
34	MeSH descriptor: [Frailty] this term only	122
35	frail next/2 elder*	1408
36	"frail older adult" OR "frail older adults"	240
37	frailness OR frailt*	1824
38	{or #1-#37}	174655
39	virtual next/2 (ward* or rehabilitat*)	136
40	MeSH descriptor: [Telemedicine] explode all trees	2529
41	MeSH descriptor: [Telerehabilitation] this term only	108
42	telemedicine or tele-medicine	3968
43	telecare or tele-care	434
44	"digital health"	253
45	"mobile health"	1139
46	mhealth or m-health	1405
47	ehealth or e-health	1272
48	hospital next/2 home	753
49	remote* next/2 (assess* or consult* or rehabilitat*)	479
50	teleconsult* or tele-consult*	658
51	telehealth or tele-health	1718
52	telerehabilitat* or tele-rehabilitat*	587
53	telemonitor* or tele-monitor*	1033
54	MeSH descriptor: [Telemetry] explode all trees	280
55	telemetry	659
56	{or #39-#55}	10886
57	MeSH descriptor: [Aftercare] this term only	591
58	aftercare or after-care or "after care"	1404
59	"follow-up care"	671
60	MeSH descriptor: [Ambulatory care] this term only	3144
61	(ambulatory or outpatient) next/2 (care or "health services" or healthcare)	7040
62	MeSH descriptor: [Patient-specific modeling] this term only	27
63	patient-specific next/2 model*	66
64	MeSH descriptor: [Case management] this term only	674
65	"case management"	2371
66	MeSH descriptor: [Monitoring, physiologic] this term only	2193
67	MeSH descriptor: [Monitoring, ambulatory] explode all trees	3157
68	(physiologic* or patient or ambulatory or outpatient) next/2 monitor*	5089
69	(interdisciplinary or collaborat* or multidisciplinary or team* or interprofessional) next/2 (healthcare or care or "health services")	2212
70	{or #57-#69}	22647
71	MeSH descriptor: [User-computer interface] this term only	1232
72	MeSH descriptor: [Internet] this term only	3782
73	MeSH descriptor: [Mobile applications] this term only	636
74	MeSH descriptor: [Smartphone] this term only	395
75	internet or online or web or virtual or app or smartphone or mobile or video* or telephone or phone or remot* or distance	105256
76	{or #71-#75}	105633
77	#70 and #76	3522
78	#56 or #77	13535
79	MeSH descriptor: [Mortality] explode all trees	12833
80	MeSH descriptor: [Death] explode all trees	2126
81	MeSH descriptor: [Survival analysis] explode all trees	20455
82	MeSH descriptor: [Survival] explode all trees	127
83	fatal next/2 outcome*	227
84	death* or survival or mortalit* or fatalit*	197736
85	MeSH descriptor: [Patient readmission] this term only	1031
86	readmission* or re-admission*	6993
87	readmit* or re-admit*	693
88	rehospital* or re-hospital*	2406
89	return* next/3 hospital	182
90	{or #79-#89}	205057
91	#38 and #78 and #90	853
92	#91 with Cochrane Library publication date from Jan 2018 to Dec 2020	470
EMBASE
History Count	Search	Results
1	exp Chronic kidney failure/	99954
2	chronic adj2 (renal or kidney) adj2 insufficienc*.ti,ab,kw	7070
3	exp Renal Replacement Therapy/	191852
4	renal adj2 replacement adj2 therap*.ti,ab,kw	23016
5	(renal adj2 (dialys?s or support)).ti,ab,kw	6420
6	h?emodial?s?s.ti,ab,kw	110693
7	h?emodiafiltrat*.ti,ab,kw	4426
8	(dialys?s adj2 (therap* or treatment*)).ti,ab,kw	10695
9	(kidney adj2 (dialys?s or support)).ti,ab,kw	2570
10	kidney adj2 replacement adj2 therap*.ti,ab,kw	416
11	peritoneal adj2 dialys?s.ti,ab,kw	33635
12	extracorporeal adj2 dialys?s.ti,ab,kw	278
13	chronic kidney disease*.ti,ab,kw	83350
14	chronic renal disease*.ti,ab,kw	5880
15	end stage renal disease/	33033
16	end-stage kidney disease*.ti,ab,kw	5456
17	end-stage renal disease*.ti,ab,kw	49476
18	kidney failure.ti,ab,kw	13118
19	renal failure.ti,ab,kw	131831
20	exp Heart Failure/	512964
21	((heart or cardia* or myocardia* or ventricular or coronary or pulmonary) adj2 (failure or insufficiency or decompensat* or edema or oedema)).ti,ab,kw	354399
22	chronic obstructive lung disease/ or exp lung emphysema/ or chronic bronchitis/	161777
23	(COPD or COAD).ti,ab,kw	92889
24	chronic air* obstruct*.ti,ab,kw	1364
25	(chronic adj2 obstructive adj2 (lung or air* or respiratory or pulmonary or bronchi*) adj2 disease).ti,ab,kw	79534
26	chronic bronchitis.ti,ab,kw	12470
27	emphysema.ti,ab,kw	31563
28	exp Diabetes Mellitus/	977795
29	exp Diabetes Insipidus/	13244
30	diabet*.ti,ab,kw	968809
31	(non-insulin-depend* or insulin-depend*).ti,ab,kw	36384
32	(T1DM or T2DM or IDDM or NIDDM).ti,ab,kw	61645
33	Frail Elderly/	10358
34	Frailty/	12443
35	frail elder*.ti,ab,kw	5616
36	frail older adult*.ti,ab,kw	1380
37	(frailness OR frailt*).ti,ab,kw	23816
38	OR/1-37	2226852
39	(virtual adj2 (ward* OR rehabilitat*)).ti,ab,kw	480
40	exp Telehealth/	50774
41	(telemedicine or tele-medicine).ti,ab,kw	19536
42	(telecare or tele-care).ti,ab,kw	980
43	digital health.ti,ab,kw	2537
44	mobile health.ti,ab,kw	4939
45	(mhealth or m-health).ti,ab,kw	5536
46	(ehealth or e-health).ti,ab,kw	8284
47	(hospital adj2 home).ti,ab,kw	6403
48	remote* adj2 (assess* OR consult* OR rehabilitat*).ti,ab,kw	1846
49	(teleconsult* or tele-consult*).ti,ab,kw	1859
50	(telehealth or tele-health).ti,ab,kw	7554
51	(telerehabilitat* or tele-rehabilitat*).ti,ab,kw	1292
52	(telemonitor* or tele-monitor*).ti,ab,kw	2851
53	exp Telemetry/	29474
54	telemetry.ti,ab,kw	11699
55	OR/39-54	104050
56	aftercare/	6700
57	(aftercare or after-care or after care).ti,ab,kw	6118
58	follow-up care.ti,ab,kw	7278
59	exp Ambulatory care/	48526
60	(ambulatory or outpatient) adj2 (care or health services or healthcare).ti,ab,kw	31865
61	patient-specific adj2 model*.ti,ab,kw	3189
62	Case Management/	12009
63	case management.ti,ab,kw	14400
64	exp physiologic monitoring/	6696
65	((physiologic* or patient or ambulatory or outpatient) adj2 monitor*).ti,ab,kw	26311
66	((interdisciplinary or collaborat* or multidisciplinary or team* or interprofessional) adj2 (healthcare or care or health services)).ti,ab,kw	47388
67	OR/55-66	278606
68	computer interface/	31933
69	Internet/	110990
70	mobile application/ or exp mobile phone/	38604
71	(internet or online or web or virtual or app or smartphone or mobile or video* or telephone or phone or remot* or distance).ti,ab,kw	1219062
72	OR/68-71	1276977
73	67 AND 72	67779
74	55 OR 73	119539
75	exp Mortality/	1105716
76	exp Death/	730067
77	exp Survival Analysis/ or exp survival/	1162257
78	fatal adj2 outcome*.ti,ab,kw	13517
79	(death$ or survival or mortalit* or fatalit*).ti,ab,kw	3155980
80	hospital readmission/	67698
81	(readmission* or re-admission*).ti,ab,kw	58027
82	(readmit* or re-admit*).ti,ab,kw	17243
83	(rehospital* or re-hospital*).ti,ab,kw	14673
84	return* adj3 hospital.ti,ab,kw	2628
85	OR/75-84	3873636
86	38 AND 74 AND 85	4036
87	randomized controlled trial/	631393
88	exp controlled study/	7965834
89	control group/	110539
90	randomization/	89004
91	double blind procedure/	178552
92	single blind procedure/	40928
93	OR/88-92	8112914
94	((exp animal/ or nonhuman/) NOT exp human/)	6504065
95	93 NOT 94	5562325
96	ct.fs	632900
97	exp Clinical Trial/	1544292
98	(clin$ adj25 trial$).ti,ab	68514
99	((singl$ or doubl$ or trebl$ or tripl$) adj25 (blind$ or mask$)).ti,ab	256517
100	exp Placebo/	358885
101	placebo$.ti,ab	317070
102	random$.ti,ab	1601059
103	experimental design/	19726
104	OR/96-103	3050266
105	104 NOT 94	2793612
106	exp comparative study/	1440719
107	evaluation study/	47590
108	prospective study/	641313
109	retrospective study/	989226
110	(control$ or prospectiv$ or retrospectiv$ or volunteer$).ti,ab	7148343
111	crossover procedure/	65256
112	OR/106-111	8443222
113	112 NOT 94	6869329
114	95 OR 105 OR 113	10618532
115	86 AND 114	2224
116	limit 115 to yr="2018 -Current"	690
CINAHL
History Count	Search	Results
1	MH "renal insufficiency, chronic+"	27869
2	TI (chronic N2 (renal or kidney) N2 insufficienc*) or AB (chronic N2 (renal or kidney) N2 insufficienc*)	590
3	MH "dialysis+"	23533
4	MH "renal replacement therapy+"	32404
5	TI (renal N2 replacement N2 therap*) or AB (renal N2 replacement N2 therap*)	3915
6	TI (renal N2 (dialys?s or support)) or AB (renal N2 (dialys*s or support))	1434
7	TI (h#emodial?s?s) or AB (h#emodial?s?s)	15415
8	TI (h#emodiafiltrat*) or AB (h#emodiafiltrat*)	456
9	TI (dialys?s N2 (therap* or treatment*)) or AB (dialys?s N2 (therap* or treatment*))	17797
10	TI (kidney N2 (dialys?s or support)) or AB (kidney N2 (dialys*s or support))	996
11	TI (kidney N2 replacement N2 therap*) or AB (kidney N2 replacement N2 therap*)	98
12	TI (peritoneal N2 dialys?s) or AB (peritoneal N2 dialys?s)	3732
13	TI (extracorporeal N2 dialys?s) or AB (extracorporeal N2 dialys?s)	33
14	TI ("chronic kidney disease*") or AB ("chronic kidney disease*")	16612
15	TI ("chronic renal disease*") or AB ("chronic renal disease*")	595
16	TI ("end-stage kidney disease*") or AB ("end-stage kidney disease*")	1065
17	TI ("end-stage renal disease*") or AB ("end-stage renal disease*")	8024
18	TI ("kidney failure") or AB ("kidney failure")	1589
19	TI ("renal failure") or AB ("renal failure")	11005
20	MH "heart failure"	42537
21	TI ((heart or cardia* or myocardia* or ventricular or coronary or pulmonary) N2 (failure or insufficienc* or decompensat* or edema or oedema)) or AB ((heart or cardia* or myocardia* or ventricular or coronary or pulmonary) N2 (failure or insufficienc* or decompensat* or edema or oedema))	59609
22	(MH "pulmonary disease, chronic obstructive+" ) OR (MH "emphysema")	22345
23	TI (COPD or COAD) or AB (COPD or COAD)	16604
24	TI ("chronic air* obstruct*") or AB ("chronic air* obstruct*")	151
25	TI (chronic N2 obstructive N2 (lung or air* or respiratory or pulmonary or bronchi*) N2 disease) or AB (chronic N2 obstructive N2 (lung or air* or respiratory or pulmonary or bronchi*) N2 disease)	16311
26	TI ("chronic bronchitis") or AB ("chronic bronchitis")	1093
27	TI (emphysema) or AB (emphysema)	3767
28	MH "diabetes mellitus+"	167385
29	MH "diabetes insipidus"	591
30	TI (diabet*) or AB (diabet*)	200560
31	TI ("non-insulin-depend*" or "insulin-depend*") or AB ("non-insulin-depend*" or "insulin-depend*")	3434
32	TI (T1DM or T2DM or IDDM or NIDDM) or AB (T1DM or T2DM or IDDM or NIDDM)	9474
33	MH "frail elderly"	7644
34	MH "frailty syndrome"	2345
35	TI ("frail elder*") or AB ("frail elder*")	2035
36	TI ("frail older adult*") or AB ("frail older adult*")	726
37	TI (frailness or frailt*) or AB (frailness or frailt*)	7889
38	S1 OR S2 OR S3 OR S4 OR S5 OR S6 OR S7 OR S8 OR S9 OR S10 OR S11 OR S12 OR S13 OR S14 OR S15 OR S16 OR S17 OR S18 OR S19 OR S20 OR S21 OR S22 OR S23 OR S24 OR S25 OR S26 OR S36 OR S37	178689
39	TI (virtual N2 (ward* or rehabilit*)) or AB (virtual N2 (ward* or rehabilit*))	287
40	MH "telehealth+"	25434
41	TI (tele-medicine or telemedicine) or AB (tele-medicine or telemedicine)	5511
42	TI (tele-care or telecare) or AB (tele-care or telecare)	628
43	TI ("digital health") or AB ("digital health")	1018
44	TI ("mobile health") or AB ("mobile health")	1899
45	TI (mhealth or m-health) or AB (mhealth or m-health)	1900
46	TI (ehealth or e-health) or AB (ehealth or e-health)	3562
47	TI (hospital N2 home) or AB (hospital N2 home)	5522
48	TI (remote* N2 (assess* OR consult* OR rehabilitat*)) or AB (remote* N2 (assess* OR consult* OR rehabilitat*))	504
49	TI (tele-consult* or teleconsult*) or AB (tele-consult* or teleconsult*)	495
50	TI (tele-health or telehealth) or AB (tele-health or telehealth)	4290
51	TI (tele-rehabilitat* or telerehabilitat*) or AB (tele-rehabilitat* or telerehabilitat*)	508
52	TI (tele-monitor* or telemonitor*) or AB (tele-monitor* or telemonitor*)	866
53	mh "telemetry"	2053
54	TI (telemetry) or AB (telemetry)	1429
55	S39 OR S40 OR S41 OR S42 OR S43 OR S44 OR S45 OR S46 OR S47 OR S48 OR S49 OR S50 OR S51 OR S52 OR S53 OR S54	40940
56	mh "after care"	14868
57	TI (aftercare or after-care or "after care") or AB (aftercare or after-care or "after care")	1502
58	TI ("follow-up care") or AB ("follow-up care")	2632
59	MH "ambulatory care"	12203
60	TI ((ambulatory or outpatient) N2 (care or health services or healthcare)) or AB ((ambulatory or outpatient) N2 (care or health services or healthcare))	12971
61	TI (patient-specific N2 model*) or AB (patient-specific N2 model*)	398
62	MH "case management"	17491
63	TI ("case management") or AB ("case management")	8199
64	MH "monitoring, physiologic"	21519
65	TI ((physiologic* or patient or ambulatory or outpatient) N2 monitor*) or AB ((physiologic* or patient or ambulatory or outpatient) N2 monitor*)	15015
66	TI ((interdisciplinary or collaborat* or multidisciplinary or team* or interprofessional) N2 (healthcare or care or health services)) or AB ((interdisciplinary or collaborat* or multidisciplinary or team* or interprofessional) N2 (healthcare or care or health services))	30151
67	S56 OR S57 OR S58 OR S59 OR S60 OR S61 OR S62 OR S63 OR S64 OR S65 OR S66	121618
68	MH "user-computer interface+"	11354
69	MH "internet+"	153768
70	MH "mobile applications" or MH "cellular phone+"	14098
71	TI (internet or online or web or virtual or app or smartphone or mobile or video* or telephone or phone or remot* or distance) or AB (internet or online or web or virtual or app or smartphone or mobile or video* or telephone or phone or remot* or distance)	300008
72	S68 or S69 or S70 or S71	410102
73	S67 and S72	11250
74	S55 or S73	49935
75	MH "mortality+"	73514
76	MH "death"	16581
77	MH "survival" or MH "survival analysis"	83631
78	TI (fatal N2 outcome*) or AB (fatal N2 outcome*)	1432
79	TI (death* or survival or mortalit* or fatalit*) or AB (death* or survival or mortalit* or fatalit*)	440702
80	MH "readmission"	14058
81	TI (readmission* or re-admission*) or AB (readmission* or re-admission*)	16351
82	TI (readmit* or re-admit*) or AB (readmit* or re-admit*)	2751
83	TI (rehospital* or re-hospital*) or AB (rehospital* or re-hospital*)	3169
84	TI (return* N3 hospital) or AB (return* N3 hospital)	1028
85	S75 or S76 or S77 or S78 or S79 or S80 or S81 or S82 or S83 or S84	514008
86	S38 and S74 and S85	812
87	(MH "Random Assignment") or (MH "Random Sample+") or (MH "Crossover Design") or (MH "Clinical Trials+") or (MH "Comparative Studies") or (MH "Control (Research)+") or (MH "Control Group") or (MH "Factorial Design") or (MH "Quasi-Experimental Studies+") or (MH "Placebos") or (MH "Meta Analysis") or (MH "Sample Size") or (MH "Research, Nursing") or (MH "Research Question") or (MH "Research Methodol…	2208596
88	TI ( random* or cross?over or placebo* or control* or factorial or sham* or blind* or mask* or trial* ) or AB ( random* or cross?over or placebo* or control* or factorial or sham* or blind* or mask* or trial* )	999108
89	PT "clinical trial"	106739
90	MH "double-blind studies"	49023
91	MH "single-blind studies"	14437
92	MH "triple-blind studies"	172
93	MH "intervention trials"	7744
94	MH "randomized controlled trials"	109746
95	(TI "comparative stud*") OR (AB "comparative stud*")	14968
96	(TI "prospective stud*") OR (AB "prospective stud*")	45701
97	(AB "evaluation stud*") OR (TI "evaluation stud*")	2468
98	(AB "retrospective stud*") OR (TI "retrospective stud*")	39592
99	S87 or S88 or S89 or S90 or S91 or S92 or S93 or S94 or S95 or S96 or S97 or S98	2605994
100	(MH "Animals") NOT (MH "Human")	80237
101	S99 not S100	2585858
102	S86 and S101	550
103	S102 Limiters - Published Date: 20180101-	154
Scopus
History Count	Search	Results
1	TITLE-ABS-KEY ("renal insufficienc*" or h*emodial*s*s or h*emodiafiltrat* or "chronic kidney disease*" or "chronic renal disease*" or "kidney failure" or "renal failure" or "end-stage kidney disease" or "end-stage renal disease")	447509
2	TITLE-ABS-KEY (chronic W/2 (renal or kidney) W/2 insufficienc*)	29061
3	TITLE-ABS-KEY ((renal or kidney) W/2 replacement W/2 therap* )	47859
4	TITLE-ABS-KEY ((renal or kidney or peritoneal or extracorporeal) W/2 dialys*s )	119557
5	TITLE-ABS-KEY ((kidney or renal) W/2 (dialys*s or support or disease*) )	350930
6	TITLE-ABS-KEY (dialys*s W/2 (therap* or treatment*))	12124
7	TITLE-ABS-KEY ((heart or cardia* or myocardia* or ventricular or coronary or pulmonary) W/2 (failure or insufficienc* or decompensat* or edema or oedema))	394713
8	TITLE-ABS-KEY (COPD or COAD or "chronic air* obstruct*" or "chronic bronchitis" or emphysema)	118083
9	TITLE-ABS-KEY (chronic W/2 obstructive W/2 (lung or air* or respiratory or pulmonary or bronchi*) W/2 disease)	121214
10	TITLE-ABS-KEY (diabet* or "non-insulin-depend*" or "insulin-depend*" or T1DM or T2DM or IDDM or NIDDM)	1015167
11	TITLE-ABS-KEY ("frail elder*" or "frail older adult*" or frailt* or frailness)	31767
12	#1 or #2 or #3 or #4 or #5 or #6 or #7	959886
13	#8 or #9 or #10 or #11	1207904
14	#12 or #13	2024960
15	TITLE-ABS-KEY (virtual W/2 (ward* or rehabilitat*))	1099
16	TITLE-ABS-KEY (telemedicine or telecare or "digital health" or "mobile health" or mhealth or ehealth or teleconsult* or telehealth or telerehabilitat* or telemonitor* or telemetry or tele-medicine or tele-care or m-health or e-health or tele-consult* or tele-health or tele-rehabilitat* or tele-monitor*)	130658
17	TITLE-ABS-KEY (hospital w/2 home)	13560
18	TITLE-ABS-KEY (remote* W/2 (assess* or consult* or rehabilitat*))	8306
19	#15 or #16 or #17 or #18	147985
20	TITLE-ABS-KEY ("after care" or aftercare or after-care or "follow-up care" or "patient-specific modeling" or "case management")	42937
21	TITLE-ABS-KEY ((ambulatory or outpatient) W/2 (care or "health services" or healthcare))	112234
22	TITLE-ABS-KEY ((physiologic* or patient or ambulatory or outpatient) W/2 monitor*)	229297
23	TITLE-ABS-KEY ((interdisciplinary or collaborat* or multidisciplinary or team* or interprofessional) W/2 (healthcare or care or "health services"))	98919
24	#20 or #21 or #22 or #23	469065
25	TITLE-ABS-KEY (internet or online or web or virtual or app or smartphone or mobile or video* or telephone or phone or remot* or distance or "user-computer interface")	4792702
26	#24 and #25	41619
27	#19 or #26	179889
28	TITLE-ABS-KEY (mortalit* or fatal* or death* or survival or readmission* or readmit* or rehospital* or re-admission* or re-admit* or re-hospital*)	3857427
29	TITLE-ABS-KEY (return* W/3 hospital)	3086
30	#28 or #29	3859592
31	#14 and #27 and #30	3357
32	TITLE-ABS-KEY ("randomized controlled trial*" or "controlled clinical trial*" or "random allocation" or "double-blind method" or "single-blind method")	1081712
33	TITLE-ABS (clin* W/25 trial*)	537595
34	TITLE-ABS ((singl* or doubl* or trebl* or tripl*) W/25 (blind* or mask*))	217242
35	TITLE-ABS-KEY (placebo* or random*)	2756817
36	TITLE-ABS-KEY ("comparative stud*" or "follow-up stud*" or "prospective stud*" or "retrospective stud*")	3521367
37	TITLE-ABS(control* or prospectiv* or retrospectiv* or volunteer*)	10035187
38	#32 or #33 or #34 or #35 or #36 or #37	13886478
39	INDEXTERMS(animal*) AND NOT INDEXTERMS(human*)	5010706
40	#38 and not #39	12567594
41	#31 and #40	1829
42	AND PUBYEAR AFT 2017	519
