# Supplementary material for: Strategies to prevent hospital readmission and death in patients with chronic heart failure, chronic obstructive pulmonary disease, and chronic kidney disease: A systematic review and meta-analysis
Source: PLoS One. 2021 Apr 22;16(4):e0249542. doi: 10.1371/journal.pone.0249542 (PMC8062060; doi:10.1371/journal.pone.0249542)
Supplement: S2 Table — (XLSX) [file pone.0249542.s010.xlsx]

## Sheet: Sheet1
ITEM	CRITERIA	Risk Stratification
1	Describe the method used to generate the allocation sequence in sufficient detail to allow an assessment of whether it should produce comparable groups.	Low=comparable groups were created by adhering to a randomization sequence; High=selection bias due to inadequate generation of a randomization sequence; Unclear=not described.
2	Describe the method used to conceal the allocation sequence in sufficient detail to determine whether intervention allocations could have been foreseen in advance of, or during, enrolment.	Low=Allocation sequence was concealed before and during enrolment; High=inadequate concealment of allocations before assignment; Unclear=not described.
3	Describe all measures used, if any, to blind study participants and personnel from knowledge of which intervention a participant received. Provide any information relating to whether the intended blinding was effective.	Low=Participants and personnel were effectively blinded from knowledge of which intervention a participant received; High= open label; Unclear=not described.
4	Describe all measures used, if any, to blind outcome assessment from knowledge of which intervention a participant received. Provide any information relating to whether the intended blinding was effective	Low=Outcome assessment was effectively blinded from intervention allocation, High=open label, Unclear=not described
5	Describe the completeness of outcome data for each main outcome, including attrition and exclusions from the analysis. State whether attrition and exclusions were reported, the numbers in each intervention group (compared with total randomized participants), reasons for attrition/exclusions where reported, and any re- inclusions in analyses performed by the review authors.	Low=Attrition and exclusions were reported, with reasons for attrition/exclusion, and there was reinclusion in analysis for the review, High= bias due to amount, nature, or handling of incomplete outcome data, Unclear=not described
6	State how the possibility of selective outcome reporting was examined by the review authors, and what was found.	Low=all prespecified outcomes were reported; High=evidence of selective outcome reporting; unclear=not described
7	State any important concerns about bias not addressed in the other domains in the tool.
