# Supplementary material for: Strategies to prevent hospital readmission and death in patients with chronic heart failure, chronic obstructive pulmonary disease, and chronic kidney disease: A systematic review and meta-analysis
Source: PLoS One. 2021 Apr 22;16(4):e0249542. doi: 10.1371/journal.pone.0249542 (PMC8062060; doi:10.1371/journal.pone.0249542)
Supplement: S3 Table — (XLSX) [file pone.0249542.s011.xlsx]

## Sheet: Sheet1
First Author	Last Author	Journal	Year	Title	Exclude	Main Reason for Exclusion/Comments	Include	CHF	COPD	CKD	Education (Pre-Discharge)	Telephone Calls	Home Visits	Telemonitoring	Multidisciplinary Care
Hall, William J		ACP Journal Club	2012	Telemonitoring did not reduce hospitalizations or ED visits in high-risk elderly patients	Y	Commentary, not primary article	N
Van Spall, Hariette	Ong, M. K.	ACP Journal Club	2016	Transition care with telemonitoring did not reduce readmission after hospitalization for heart failure	Y	Commentary, not primary article	N
Metten, L.	Rauchhaus, M	European Journal of Cardiovascular Nursing	2011	22 Effects of intensified care for heart failure patients by telemonitoring	Y	Not all post-discharge or recent hospitalization; also not full text	N
A. F., Hernandez		Evidence Based Medicine	2006	A centralised telephone intervention reduced combined all cause mortality or admission for worsening HF in chronic heart failure	Y	Commentary, not primary article	N
Dyrvig, Anne-Kristine	Vondeling, Hindrik	Journal of Telemedicine and Telecare	2015	A cohort study following up on a randomised controlled trial of a telemedicine application in COPD patients	Y	Not RCT	N
Howlett, J. G.	Rajda, M.	Circulation	2011	A comparison of primary care, home-based telemonitoring, telemonitoring with video, or specialist directed heart failure clinic care for patients with high risk heart failure	Y	Abstract only	N
Simpson, T. R. G.		Thorax	2013	A comprehensive case management programme to prevent chronic obstructive pulmonary disease hospitalisations	Y	Commentary, not primary article	N
Chau, Janita Pak-Chun	Chick, Yuk-Ling	International Journal of Medical Informatics	2012	A feasibility study to investigate the acceptability and potential effectiveness of a telecare service for older people with chronic obstructive pulmonary disease	Y	Not post-hospitalization; feasibility	N
Wassef, A. W.	Cordova, F. J.	Canadian Journal of Cardiology	2012	A first in Canada: The St. Boniface Hospital heart failure remote monitoring clinic experience	Y	Implanted device; not full text	N
Guidi, Gabriele	Iadanza, Ernesto	BMC Medical Informatics and Decision Making	2015	A multi-layer monitoring system for clinical management of Congestive Heart Failure	Y	Not RCT	N
Wierzchowiecki, M.	Michalski, M.	Kardiologia Polska	2006	A new programme of multidisciplinary care for patients with heart failure in Pozna?: one-year follow-up	N		Y	Y			Y	Y	Y		Y
Soran, O. Z.	Feldman, A. M.	Journal of Cardiac Failure	2008	A randomized clinical trial of the clinical effects of enhanced heart failure monitoring using a computer-based telephonic monitoring system in older minorities and women	Y	Not post hospitalization	N
Dar, Owais	Cowie, Martin R.	European Journal of Heart Failure	2009	A randomized trial of home telemonitoring in a typical elderly heart failure population in North West London: results of the Home-HF study	N		Y	Y				Y		Y
Delaney, Colleen	Fortinksy, Richard	Home Health Care Management & Practice	2013	A Randomized Trial of Telemonitoring and Self-Care Education in Heart Failure Patients Following Home Care Discharge	Y	Comparator not usual care	N
Jerant, Anthony F.	Nesbitt, Thomas S.	Home Health Care Services Quarterly	2003	A randomized trial of telenursing to reduce hospitalization for heart failure: patient-centered outcomes and nursing indicators	Y	Outcomes of interest not reported	N
Kasper, Edward K.	Gottlieb, Sheldon H.	Journal of the American College of Cardiology	2002	A randomized trial of the efficacy of multidisciplinary care in heart failure outpatients at high risk of hospital readmission	N		Y	Y				Y	Y		Y
Cordova, Francis C.	Criner, Gerard J.	Telemedicine Journal and e-Health	2015	A Telemedicine-Based Intervention Reduces the Frequency and Severity of COPD Exacerbation Symptoms: A Randomized, Controlled Trial	Y	Not post discharge	N
Harkness, K.		Evidence Based Nursing	2006	A telephone intervention reduced combined all cause mortality or admission for worsening heart failure in chronic heart failure	Y	Commentary, not primary article	N
Clark, R. A.	Krum, H.	European Journal of Heart Failure	2007	Adherence, adaptation and acceptance of elderly chronic heart failure patients to receiving healthcare via telephone-monitoring	Y	Not our primary outcomes	N
Ong, M.	Fonarow, G.	Journal of General Internal Medicine	2016	Adherence to remote patient monitoring after discharge of hospitalized heart failure patients: The better effectiveness after transition-heart failure (BEAT-HF) randomized controlled trial	Y	Conference presentation	N
Chen, Y. H.	Chen, M. F.	The Journal of International Medical Research	2010	Assessment of the clinical outcomes and cost-effectiveness of the management of systolic heart failure in Chinese patients using a home-based intervention	Y	Recruited during outpatient clinics as well as hospitalization	N
Kurtz, Baptiste	Bauer, Fabrice	Journal of Telemedicine and Telecare	2011	Automated home telephone self-monitoring reduces hospitalization in patients with advanced heart failure	Y	Not RCT; not post-discharge or recent hospitalization	N
Reese, R. L.	Driver, J. A.	Journal of the American Geriatrics Society	2019	Coordinated-Transitional Care for Veterans with Heart Failure and Chronic Lung Disease	Y	Not RCT	N
Miller, Cindy M.	Sturhahn Stratton, Joanna	AAACN Viewpoint	2017	Calls by RN Care Managers Post-Hospitalization Improve Transitions of Care	Y	Review	N
Santschi, V.	Peytremann-Bridevaux, I.	Praxis	2011	Can telemedical monitoring improve the treatment of patients with heart failure?	Y	Review	N
Debusk, Robert Frank	Greenwald, George	Annals of Internal Medicine	2004	Care management for low-risk patients with heart failure: a randomized, controlled trial	Y	Not high-risk pt population	N
Peters-Kilmm, F.	Szecsenyi, J.	Trials	2010	Case management for patients with chronic systolic heart failure in primary care: the HICMan exploratory randomised controlled trial	Y	Not clearly post-discharge or recent hospitalization	N
Dendale, P.	Vijck, D.	European Heart Journal	2015	Clinical and economic outcome of telemonitoring versus usual care among patients with severe chronic heart failure	Y	Conference abstract	N
Villani, Aless	Parati, Gianfranco	Journal of Telemedicine and Telecare	2014	Clinical and psychological telemonitoring and telecare of high risk heart failure patients	N		Y	Y						Y
Lin, Mao-Huan	Wang, Jing-Feng	Journal of investigative medicine	2017	Clinical effectiveness of telemedicine for chronic heart failure: a systematic review and meta-analysis	Y	Review	N
Pinnock, H.	McKinstry, B.	Thorax	2012	Clinical effectiveness of telemonitoring for chronic obstructive pulmonary disease (COPD): Randomised controlled trial	Y	Conference abstract	N
Kessler, Romain	Bourbeau, Jean	The European Respiratory Journal	2018	COMET: a multicomponent home-based disease-management programme versus routine care in severe COPD	Y	Not post-discharge or recent hospitalization	N
Aronow, Wilbert S.	Shamliyan, Tatyana A.	Journal of the American Medical Directors Association	2018	Comparative Effectiveness of Disease Management With Information Communication Technology for Preventing Hospitalization and Readmission in Adults With Chronic Congestive Heart Failure	Y	Review	N
Yun, Ji Ein	Park, Dong-Ah	Journal of Cardiac Failure	2018	Comparative Effectiveness of Telemonitoring Versus Usual Care for Heart Failure: A Systematic Review and Meta-analysis	Y	Review	N
Ko, F. W. S.	Hui, D. S. C.	Thorax	2017	Comprehensive care programme for patients with chronic obstructive pulmonary disease: a randomised controlled trial	N		Y		Y		Y	Y
Creason, H.		Lippincott's Case Management	2001	Congestive heart failure telemanagement clinic	Y	Teaching tool/protocol of practice	N
Dessai, A. S.	Stevenson, L. W.	New England Journal of Medicine	2010	Connecting the circle from home to heart-failure disease management	Y	Editorial	N
Stehlik, J.	Pham, M.	Journal of the American College of Cardiology	2018	Continuous wearable monitoring analytics predict heart failure decompensation: The link-hf multi-center study	Y	Conference abstract; also not RCT	N
Saltzberg, M.	Nordenson, M.	Journal of the American College of Cardiology	2011	Control Your Heart for the future study (CHF): Unique partnership to reduce resource utilization among high risk Heart failure patients	Y	Unclear when last hospitalization was; Conference Abstract	N
Soran, Ozlem Z.	Lave, Judith R.	Journal of Cardiac Failure	2010	Cost of medical services in older patients with heart failure: those receiving enhanced monitoring using a computer-based telephonic monitoring system compared with those in usual care: the Heart Failure Home Care trial	Y	Economic outcomes of Soran 2008 (included in our review	N
Hofer, F.	Stargardt, T.	Applied Health Economics and Health Policy	2016	Cost-Utility Analysis of Telemonitoring Interventions for Patients with Chronic Obstructive Pulmonary Disease (COPD) in Germany	Y	Markov model	N
Lind, Leili	Karlsson, Daniel	Studies in Health Technology and Informatics	2013	Digital pen-based telemonitoring of elderly heart failure patients	Y	Home-care patients	N
Kalter-Leibovici, Ofra	Silber, Haim	BMC Medicine	2017	Disease management in the treatment of patients with chronic heart failure who have universal access to health care: a randomized controlled trial	Y	Not all post-discharge or recent hospitalization	N
Kalter-Leibovici, Ofra	Fink, Gershon	American Journal of Respiratory & Critical Care Medicine	2018	Disease Management Plus Recommended Care versus Recommended Care Alone for Ambulatory COPD Patients	Y	Outpatient recruitment; not all recent hospitalization	N
Pinnock, H.	McKinstry, B.	European Respiratory Journal	2012	Does adding telemonitoring to optimised management of chronic obstructive pulmonary disease (COPD) reduce hospital admissions? Randomised controlled trial	Y	Hospitalization within past 12 months; also not full text	N
Desai, A. S.		Circulation	2012	Does home monitoring heart failure care improve patient outcomes? Home monitoring heart failure care does not improve patient outcomes looking beyond telephone-based disease management	Y	Review	N
Utens, C. M. A	Van Schayck, O. C. P.	BMJ Open	2012	Early assisted discharge with generic community nursing for chronic obstructive pulmonary disease exacerbations: Results of a randomised controlled trial	Y	Usual hospital care vs. early assisted discharge	N
Minguez, P.	Ussetti, P.	Chest	2014	Early assisted discharge with generic telemedicine for chronic obstructive pulmonary disease exacerbations: Results of a randomized controlled trial	Y	Not full text	N
Domingues, F. B.	Rabelo, E. R.	Arquivos Brasileiros de Cardiologia	2011	Education and telephone monitoring by nurses of patients with heart failure: randomized clinical trial	Y	Education focused; different primary outcomes	N
Jones, S. M.	Davies, L.	Thorax	2009	Effect of a case management study on primary care use and prescribing for AECOPD	Y	Abstract; outcomes of interest not reported	N
Dhalla, Irfan A.	Laupacis, Andreas	JAMA: Journal of the American Medical Association	2014	Effect of a postdischarge virtual ward on readmission or death for high-risk patients: a randomized clinical trial	N		Y					Y	Y	Y	Y
Riegel, Barbara	Unger, Alan	Archives of Internal Medicine	2002	Effect of a standardized nurse case-management telephone intervention on resource use in patients with chronic heart failure	Y	Physicians were randomized, not patients	N
Willekens, K.	Houbrechts, M.	Acta Cardiologica	2011	Effect of a telemonitoring-facilitated collaboration between general practitioner and heart failure clinic on mortality and rehospitalization rates in severe heart failure	Y	Same cohort as #56 (Dendale 2012)	N
Dendale, P.	Hansen, D.	European Journal of Heart Failure	2012	Effect of a telemonitoring-facilitated collaboration between general practitioner and heart failure clinic on mortality and rehospitalization rates in severe heart failure: the TEMA-HF 1 (TElemonitoring in the MAnagement of Heart Failure) study	N		Y	Y						Y
Scherr, D.	Fruhwald, F. M.	Journal of medical internet Research	2009	Effect of home-based telemonitoring using mobile phone technology on the outcome of heart failure patients after an episode of acute decompensation: randomized controlled trial	N		Y	Y						Y
Yu, Doris S. F.	Yu, Cheuk-Man	Journal of the American Geriatrics Society	2015	Effect of Nurse-Implemented Transitional Care for Chinese Individuals with Chronic Heart Failure in Hong Kong: A Randomized Controlled Trial	N		Y	Y				Y	Y
Uminski, Kelsey	Rigatto, Claudio	PLoS ONE	2018	Effect of post-discharge virtual wards on improving outcomes in heart failure and non-heart failure populations: A systematic review and meta-analysis	Y	Review	N
Ringbaek, Thomas	Ulrik, Charlotte Suppli	International Journal of Chronic Obstructive Pulmonary Disease	2015	Effect of tele health care on exacerbations and hospital admissions in patients with chronic obstructive pulmonary disease: a randomized clinical trial	Y	Hospitalization within past 36 months	N
Steventon, A.	Newman, S.	BMJ	2012	Effect of telehealth on use of secondary care and mortality: findings from the Whole System Demonstrator cluster randomised trial	Y	Not all post-discharge or recent hospitalization; also not full text	N
Domingo, M.	Valenzuela, J.	European Heart Journal	2010	Effectiveness for reducing hospitalizations and days-in-hospital using a remote patient management program (Motiva-Philips) in a heart failure unit: the CARME study (CAtalan Remote Management)	Y	Not RCT	N
Chen, Yiyin	Liu, Hong	Heart & Lung	2018	Effectiveness of a multidisciplinary disease management program on outcomes in patients with heart failure in China: A randomized controlled single center study	Y	Focus on QoL; outcomes of interest not adequately reported	N
Wagenaar, K. P.	Rutten, F. H.	European Journal of Heart Failure	2015	Effectiveness of an interactive platform, and the ESC/HFA heartfailurematters.org website in patients with heart failure: design of the multicentre randomized e-Vita heart failure trial	Y	Protocol; ongoing study	N
Kaltsakas, G.	Koulouris, N. G.	Thorax	2015	Effectiveness of home maintenance telerehabilitation on COPD exacerbations	Y	Not full text	N
Ong, M. K.	Fonarow, G. C.	JAMA Internal Medicine	2016	Effectiveness of Remote Patient Monitoring After Discharge of Hospitalized Patients With Heart Failure: the Better Effectiveness After Transition -- Heart Failure (BEAT-HF) Randomized Clinical Trial	N		Y	Y				Y		Y
Ho, Te-Wei	Lai, Feipei	Scientific Reports	2016	Effectiveness of Telemonitoring in Patients with Chronic Obstructive Pulmonary Disease in Taiwan-A Randomized Controlled Trial	N		Y		Y					Y
Pinnock, Hilary	McKinstry, Brian	BMJ	2013	Effectiveness of telemonitoring integrated into existing clinical services on hospital admission for exacerbation of chronic obstructive pulmonary disease: researcher blind, multicentre, randomised controlled trial	Y	Not full text	N
Young, L.	Barnason, S.	BMC Cardiovascular Disorders	2016	Effects of a home-based activation intervention on self-management adherence and readmission in rural heart failure patients: The PATCH randomized controlled trial	Y	Different primary outcomes reported	N
Stewart, S.	Horowitz, J. D.	Archives of Internal Medicine	1998	Effects of a home-based intervention among patients with congestive heart failure discharged from acute hospital care	Y	Same cohort as (Stewart 1999, Lancet)	N
Koberich, S.	Dassen, T.	Journal of Clinical Nursing	2015	Effects of a hospital-based education programme on self-care behaviour, care dependency and quality of life in patients with heart failure--a randomised controlled trial	Y	Different outcomes measured	N
Stewart, S.	Horowitz, J. D.	Lancet	1999	Effects of a multidisciplinary, home-based intervention on unplanned readmissions and survival among patients with chronic congestive heart failure: A randomised controlled study	N		Y	Y				Y	Y
Garcia-Aymerich, Judith	Roca, Josep	Respiratory Medicine	2007	Effects of an integrated care intervention on risk factors of COPD readmission	Y	Intervention includes lots of pre-discharge stuff (e.g. education); not our outcomes (from previous study?)	N
Boer, L.	Heijden, E.	European Respiratory Journal	2011	Effects of case management on hospitalisation and exacerbation rate in severe, complex COPD: a randomized controlled trial	Y	Conference abstract	N
Sisk, J. E.	Chassin, M. R.	Annals of Internal Medicine	2006	Effects of nurse management on the quality of heart failure care in minority communities: a randomized trial	Y	Clinician visit within past year as inclusion	N
Li, J.	Zhai, H.	Peritoneal Dialysis International	2014	Effects of post-discharge nurse-led telephone supportive care for patients with chronic kidney disease undergoing peritoneal dialysis in China: a randomized controlled trial	N		Y			Y		Y
Gamez-Lopez, A. L.	Suarez de Lezo, J.	Medicina Clinica	2012	Effects of three different disease management programs on outcomes in patients hospitalized with heart failure: a randomized trial	Y	Outcome of interest not reported	N
Pedone, Claudio	Antonelli Incalzi, Raffaele	Journal of the American Geriatrics Society	2015	Efficacy of a Physician-Led Multiparametric Telemonitoring System in Very Old Adults with Heart Failure	Y	>65 years old inclusion; recruited from outpatients clinics (unsure when/if discharged from hospital)	N
Wakefield, Bonnie J.	Rosenthal, Gary E.	Telemedicine Journal and e-Health	2008	Evaluation of home telehealth following hospitalization for heart failure: a randomized trial	N		Y	Y				Y		Y
Eilat-Tsanani, Sophia	Oppenheimer, Yoel	Eur J Cardiovasc Nurs	2016	Evaluation of telehealth service for patients with congestive heart failure in the north of Israel	Y	Not RCT	N
Enjuanes Grau, C.	Jordi, J. B. C.	European Journal of Heart Failure	2013	Evaluation of the efficacy and costs impact of a telemonitoring and teleintervention trough videoconference program for patients with chronic heart failure: A randomized controlled trial	Y	Not full text	N
Katra, R. P.	Libbus, I.	European Journal of Heart Failure	2010	External wireless monitoring of bioimpedance in heart failure patients: Results from the ACUTE study	Y	Not RCT	N
Davis, Cecile	Broad, Jason	Telemedicine Journal and e-Health	2015	Feasibility and Acute Care Utilization Outcomes of a Post-Acute Transitional Telemonitoring Program for Underserved Chronic Disease Patients	y	Not RCT	N
Hofmann, Reiner	Fleck, Eckart	Trials	2015	First outline and baseline data of a randomized, controlled multicenter trial to evaluate the health economic impact of home telemonitoring in chronic heart failure - CardioBBEAT	Y	Hospitalization within past 12 months	N
Yanicelli, L. M.	Herrera, M. C.	IGMBE Proceedings	2015	Heart failure management: Comparative study of telemonitoring systems and the medical consensuses	Y	Review	N
McLaughlin, M. A.		Nature Reviews Cardiology	2010	Heart failure: Telephone monitoring improves outcomes in patients with CHF	Y	Review	N
Tsuchihashi-Makaya, M.	Tsutsui, H.	Circulation	2013	Home-based disease management program to improve psychological status in patients with heart failure in Japan	N		Y	Y			Y	Y	Y		Y
Jakobsen, Anna Svarre	Phanareth, Klaus	Telemedicine Journal and e-Health	2015	Home-based telehealth hospitalization for exacerbation of chronic obstructive pulmonary disease: findings from "the virtual hospital" trial	Y	Early discharge vs. hospital care	N
Giordano, Amerigo	Scalvini, Simonetta	Journal of Telemedicine and Telecare	2011	Home-based telemanagement in chronic heart failure: an 8-year single-site experience	Y	Hospitalization within past 6 months	N
Bernocchi, Palmira	Scalvini, Simonetta	Age and Ageing	2018	Home-based telerehabilitation in older patients with chronic obstructive pulmonary disease and heart failure: a randomised controlled trial	Y	Outcomes of interest not reported	N
Giordano, Amerigo	Agostoni, Ornella	Telemedicine Journal and e-Health	2013	Home-based telesurveillance program in chronic heart failure: effects on clinical status and implications for 1-year prognosis	Y	Not RCT	N
Madigan, E.	Boxer, R. S.	Home Health Care Services Quarterly	2013	Home health care with telemonitoring improves health status for older adults with heart failure	Y	Unclear when past hospitalization occurred	N
Konstam, Marvin A.		Circulation	2012	Home monitoring should be the central element in an effective program of heart failure disease management	Y	Review, not RCT	N
Finkelstein, Stanley M	Potthhoff, Sandra	Telemedicine Journal and e-Health	2006	Home telehealth improves clinical outcomes at lower cost for home healthcare	Y	Cost focused	N
Vianello, A.	Mancin, S.	BMC Pulmonary Medicine	2016	Home telemonitoring for patients with acute exacerbation of chronic obstructive pulmonary disease: a randomized controlled trial	Y	Unclear if all post-discharge or recent hospitalization	N
Mortara, A.	Sleight, P.	European Journal of Heart Failure	2009	Home telemonitoring in heart failure patients: the HHH study (Home or Hospital in Heart Failure)	Y	Hospitalization within past 12 months	N
Pinna, G. D.	Mortara, A.	Computers in Cardiology	2003	Home telemonitoring of chronic heart failure patients: Novel system architecture of the home or hospital in heart failure study	Y	Not RCT	N
Pinna, G. D.	Mortara, A.	Computers in Cardiology	2003	Home telemonitoring of respiratory activity and heart rate variability in chronic heart failure patients: The challenge of the home or hospital in heart failure project	Y	Addition to Pinna study	N
Pinna, G. D.	Johnson, P.	International Journal of Cardiology	2007	Home telemonitoring of vital signs and cardiorespiratory signals in heart failure patients: system architecture and feasibility of the HHH model	Y	Hospitalization within past 12 months	N
Goode, K.	Clel, J. G.	European Journal of Heart Failure	2009	Home-telemonitoring or nurse telephone support improves short-term outcomes in patients at greatest risk of death or hospitalisation compared to usual care: Evidence from the TEN-HMS Study	Y	Conference abstract	N
Singh, N.	Feringa, H.	Catheterization and Cardiovascular Interventions	2017	Home telemonitoring to improve disease management and clinical outcomes in patients with heart failure: An updated meta analysis of randomized controlled trials	Y	Conference presentation	N
Paneroni, M.	Vitacca, M.	European Respiratory Journal	2016	Home telerehabilitation maintenance program for patients affected by COPD and CHF	Y	Same data as Bernocchi 2018	N
Reble, C.	Crisman, T.	Progress in Cardiovascular Nursing		Impact of heart failure telemanagement program on patient outcomes	Y	Not RCT	N
Koehler, Friedrich	Anker, Stefan D	Circulation	2011	Impact of remote telemedical management on mortality and hospitalizations in ambulatory patients with chronic heart failure: the telemedical interventional monitoring in heart failure study	Y	Hospitalization within past 2 years	N
Dansky, K. H.	Bowles, K.	Clinical Nursing Research	2008	Impact of telehealth on clinical outcomes in patients with heart failure	Y	No control group	N
Lehmann, C. A.	Giacini, J. M.	Disease Management and Health Outcomes	2006	Impact of telehealth on healthcare utilization by congestive heart failure patients	Y	Hospitalization within past 12 months	N
Antonicelli, R.	Parati, G.	Journal of Telemedicine and Telecare	2008	Impact of telemonitoring at home on the management of elderly patients with congestive heart failure	N		Y	Y				Y		Y
Martin-Lesend, Inaki	Recalde, Elizabete	BMC Health Services Research	2013	Impact of telemonitoring home care patients with heart failure or chronic lung disease from primary care on healthcare resource use (the TELBIL study randomised controlled trial)	Y	Hospitalization within past 12 months	N
Jayaram, N. M.	Spertus, J. A.	Criculation	2017	Impact of Telemonitoring on Health Status	Y	Different outcomes measured	N
Jayaram, N. M.	Spertus, J. A.	Criculation	2013	Impact of telemonitoring on health status in patients with heart failure	Y	Conference abstract	N
Jimenez, S.	Comin-Colet, J.	European Heart Journal	2017	Impact on clinical events and healthcare costs of adding telemedicine to multidisciplinary care of patients with heart failure and mid-range or preserved LVEF: A randomised controlled trial	Y	Conference abstract	N
Miller, Danielle A.	Schaper, Ana M.	Journal of Nursing Care Quality	2015	Implementation of a Follow-up Telephone Call Process for Patients at High Risk for Readmission	Y	Mixed disease states, not specified	N
Kraai, I. H.	Jaarsma, T.	European Journal of Cardiovascular Nursing	2010	Innovative ICT guided disease management and telemonitoring in out patient clinics for Chronic Heart failure patients (IN TOUCH study design) a disease management study with patient oriented outcomes	Y	Implemented device; not full text	N
Casas, A.	Decramer, M.	The European Respiratory Journal	2006	Integrated care prevents hospitalisations for exacerbations in COPD patients	N		Y		Y			Y
Marquez, L. L. L.		Insuficiencia Cardiaca	2013	Integrated management of heart failure: Clinical and technology: Vision of a clinical cardiologist	Y	Opinion/editorial	N
Frederix, Ines	Dendale, Paul	Journal of Telemedicine and Telecare	2018	Long-term impact of a six-month telemedical care programme on mortality, heart failure readmissions and healthcare costs in patients with chronic heart failure	Y	Extension study (Dendale 2012, European Journal of Heart Failure)	N
Bocchi, Edimar Alcides	Bacal, Fernando	Circulation: Heart Failure	2008	Long-term prospective, randomized, controlled study using repetitive education at six-month intervals and monitoring for adherence in heart failure outpatients: the REMADHE trial	Y	Unclear if post-discharge or recent hospitalization	N
Ferrante, Daniel	Doval, Hernan	Journal of the American College of Cardiology	2010	Long-term results after a telephone intervention in chronic heart failure: DIAL (Randomized Trial of Phone Intervention in Chronic Heart Failure) follow-up	Y	Follow-up to DIAL (not post-discharge or recent hospitalization)	N
Janssen, H.		European Heart Journal	2010	Longterm cost-effectiveness analysis of a telemedicine programme for patients with chronic heart failure	Y	Conference abstract	N
Boxall, A. M.	Caplan, G. A.	Journal of Cardiopulmonary Rehabilitation	2005	Managing chronic obstructive pulmonary disease in the community: A randomized controlled trial of home-based pulmonary rehabilitation for elderly housebound patients	Y	Not all post-discharge or recent hospitalization; also different primary outcomes measured	N
Seto, Emily	Ross, Heather J.	Journal of medical internet Research	2012	Mobile phone-based telemonitoring for heart failure management: a randomized controlled trial	Y	Unclear if/when past hospitalization occurred	N
Carbo, Anisleidy	Dang, Stuti	Telemedicine Journal and e-Health	2018	Mobile Technologies for Managing Heart Failure: A Systematic Review and Meta-analysis	Y	Review	N
Angermann, Christiane E.	Ertl, George	Circulation: Heart Failure	2012	Mode of action and effects of standardized collaborative disease management on mortality and morbidity in patients with systolic heart failure: the Interdisciplinary Network for Heart Failure (INH) study	N		Y	Y				Y
Giordano, A.	Glisenti, F.	International journal of cardiology	2009	Multicenter randomised trial on home-based telemanagement to prevent hospital readmission of patients with chronic heart failure	N		Y				Y	Y		Y
Scalvini, S.	Vitacca, M.	European Journal of Heart Failure	2016	Multidisciplinary telehealth program for patients affected by chronic heart failure and chronic obstructive pulmonary disease	Y	Conference presentation	N
Wierzchowiecki, M.	Kaszuba, D	Polski Merkuriusz Lekarski	2006	New multidisciplinary heart failure care program (Six-Month Preliminary Observation)	Y	Article not in english; full article unavailable	N
Cleland, J. G.	Balk, A. H.	Journal of the American College of Cardiology	2005	Noninvasive home telemonitoring for patients with heart failure at high risk of recurrent admission and death: the Trans-European Network-Home-Care Management System (TEN-HMS) study	N		Y	Y				Y		Y
Domingo, Mar	Bayes-Genis, Antoni	Revista Española de Cardiología	2011	[Noninvasive remote telemonitoring for ambulatory patients with heart failure: effect on number of hospitalizations, days in hospital, and quality of life. CARME (CAtalan Remote Management Evaluation) study]	Y	Hospitalization within past 12 months	N
Wakefield, Bonnie J.	Rosenthal, Gary E.	Journal of Telemedicine and Telecare	2009	Outcomes of a home telehealth intervention for patients with heart failure	Y	Different outcomes measured	N
Dang, Stuti	Gomez-Marin, Orlando	Telemedicine Journal and e-Health	2017	Outcomes of a Mobile Phone Intervention for Heart Failure in a Minority County Hospital Population	Y	Different outcomes measured	N
Benatar, Daniel	Avitall, Boaz	Archives of internal medicine	2003	Outcomes of chronic heart failure	Y	No control group, two intervention groups	N
Bondmass, M. D.				Outcomes of home management methods for chronic heart failure	Y	Conference abstracts	N
Mendes De Oliveira, J. C.	De Oliveira, L. V. F.	Multidisciplinary Respiratory Medicine	2010	Outpatient vs. home-based pulmonary rehabilitation in COPD: A randomized controlled trial	Y	Outcomes of interest not reported; outpatient recruitment	N
Hagglund, E	Hagerman, I	Scandinavian Cardiovascular Journal	2015	Patient-centred home-based management of heart failure: Findings from a randomised clinical trial evaluating a tablet computer for self-care, quality of life and effects on knowledge	Y	Not all post-discharge or recent hospitalization	N
Kamei, Tomoko	Kamei, Nobuaki	Journal of Japan Academy of Nursing Science	2011	Preventing acute respiratory exacerbation and readmission of chronic obstructive pulmonary disease (COPD) patients with home oxygen therapy: evaluation of home-monitoring based telenursing practice by a randomized-controlled trial	y	Comparator not usual care	N
Bekelman, David B.	Rumsfeld, John S.	JAMA Internal Medicine	2015	Primary Results of the Patient-Centered Disease Management (PCDM) for Heart Failure Study: A Randomized Clinical Trial	Y	1 clinical visit within past 12 months as inclusion, not post-discharge or recent hospitalization	N
Stewart, S.	Horowitz, J. D.	Archives of internal medicine	1999	Prolonged beneficial effects of a home-based intervention on unplanned readmissions and mortality among patients with congestive heart failure	N		Y	Y					Y
GESICA Investigators		BMJ	2005	Randomised trial of telephone intervention in chronic heart failure: DIAL trial	Y	Not post discharge or necessarily recent hospitalization	N
Riegel, Barbara	Romero, Tomas	J. Card. Fail.	2006	Randomized controlled trial of telephone case management in Hispanics of Mexican origin with heart failure	Y	Not all post-discharge or recent hospitalization	N
Goldberg, L. R.	Loh, E.	American heart journal	2003	Randomized trial of a daily electronic home monitoring system in patients with advanced heart failure: the Weight Monitoring in Heart Failure (WHARF) trial	N		Y	Y						Y
Dunagan, William Claiborne	Rogers, Joseph G.	Journal of Cardiac Failure	2005	Randomized trial of a nurse-administered, telephone-based disease management program for patients with heart failure	N		Y	Y				Y
Jacobs, Barbara		Professional Case Management	2011	Reducing heart failure hospital readmissions from skilled nursing facilities	Y	Not community-dwelling, SNFs; not RCT	N
He, Ting	Yuan, Hong	Journal of Telemedicine and Telecare	2017	Remote home management for chronic kidney disease: A systematic review	Y	Review	N
Voeller, H.	Nagel, E.	Journal of the American College of Cardiology	2017	Remote telemonitoring in chronic heart failure does not reduce healthcare cost but improves quality of life: Endpoints of the cardiobbeat trial	Y	Not full text	N
Persson, H.	Straat, E.	European Journal of Heart Failure	2011	Results of a randomized clinical study evaluating nurse-driven telemedicine interventions for high risk chronic heart failure patients with frequent rehospitalizations	y	Comparator not usual care; conference abstract	N
Elahi, N.	Baraz, S. H.	European Journal of Heart Failure	2016	Role of telenursing on quality of life and readmission in patients with heart failure	Y	Conference abstract	N
Scuffham, P. A.	Stewart, S.	European Heart Journal	2017	Standard vs. intensified management of heart failure to reduce healthcare costs: results of a multicentre, randomized controlled trial	Y	More cost focused but our outcomes are mentioned; control (standard management) is not exactly usual care	N
Dal Negro, R. W.	Turco, P.	Multidisciplinary Respiratory Medicine	2009	Survival in severe COPD patients on home LTOT with vs. without telemonitoring: a 10-year experience	y	Not telemonitoring; not RCT	N
Leventhal, Marcia E.	De Geest, Sabina	Swiss Medical Weekly	2011	Swiss Interdisciplinary Management Programme for Heart Failure (SWIM-HF): a randomised controlled trial study of an outpatient inter-professional management programme for heart failure patients in Switzerland	N		Y	Y				Y	Y
Boyne, Josiane J. J.	Gorgels, Anton P. M.	European Journal of Heart Failure	2012	Tailored telemonitoring in patients with heart failure: results of a multicentre randomized controlled trial	y	Not post discharge population	N
Boyne, J. J. J.	Gorgels, A. P. M.	European Journal of Heart Failure	2011	Tailored telemonitoring in patients with heart failure: the tehaf-study	Y	Admission was not a prerequisite for inclusion	N
Vitacca, M.	Scalvini, S.	The European Respiratory Journal	2009	Tele-assistance in chronic respiratory failure patients: a randomised clinical trial	Y	Hospitalization within past 12 months	N
Ishani, Areef	Rosenberg, Mark E.	American Journal of Kidney Diseases	2016	Telehealth by an Interprofessional Team in Patients With CKD: A Randomized Controlled Trial	Y	Doesn't meet PICO criteria (hospitalization)	N
Clark, Robyn A.		Studies in Health Technology and Informatics	2018	Telehealth in the Elderly with Chronic Heart Failure: What Is the Evidence?	Y	Review	N
Woodend, A. K.	Struthers, C.	Heart & Lung	2008	Telehome monitoring in patients with cardiac disease who are at high risk of readmission	Y	Outcome of interest not reported	N
Thompson, D. R.		Evidence Based Nursing	2008	Telehome monitoring reduced readmissions and improved quality of life in heart failure or angina	Y	Commentary, not primary article	N
Herold, Robert	Hoffman, Wolfgang	Health Services Research	2018	Telemedical Care and Monitoring for Patients with Chronic Heart Failure Has a Positive Effect on Survival	Y	Not RCT	N
Koehler, F.	Bohm, M.	Circulation	2010	Telemedical Interventional Monitoring in Heart Failure (TIM-HF), a randomized, controlled intervention trial investigating the impact of telemedicine on mortality in ambulatory patients with chronic heart failure	Y	Hospitalization within past 2 years; only the study design	N
De Toledo, Paula	Hernandez, Carmen	IEEE Trans actions on Information Technology in Biomedicine	2006	Telemedicine experience for chronic care in COPD	Y	Control group also received home visits	N
Orozco-Beltran, Domingo	Mira, Jose Joaquin	Journal of medical internet Research	2017	Telemedicine in Primary Care for Patients With Chronic Conditions: The ValCronic Quasi-Experimental Study	Y	Not RCT	N
Perez-Rodriguez, Gilberto	Vargas-Lizarraga, Jose Feliciano	Cirugía y Cirujanos	2015	[Telemetric monitoring reduces visits to the emergency room and cost of care in patients with chronic heart failure]	y	Not post discharge; outcomes of interest not reported	N
Thokala, P.	Wong, R.	BMJ Open	2013	Telemonitoring after discharge from hospital with heart failure: Cost-effectiveness modelling of alternative service designs	Y	Not RCT	N
Dupont, M.	Tang, W. H. W.	Translational Approach to Heart Failure	2013	Telemonitoring and sensor technologies in chronic heart failure	y	Review	N
Takahashi, P. Y.		Annals of Internal Medicine	2012	Telemonitoring did not reduce hospitalizations or ED visits in highrisk elderly patients	Y	Commentary, not primary article	N
Krumholz, H. M.		Annals of Internal Medicine	2011	Telemonitoring did not reduce readmissions or mortality in patients recently hospitalized for heart failure	Y	Commentary on Chaudhry NEJM 2010, not primary article	N
Riezebos, Robert K.		ACP Journal Club	2011	Telemonitoring did not reduce readmissions or mortality in patients recently hospitalized for heart failure	Y	Commentary, not primary article	N
Chaudhry, Sarwat I.	Krumholz, Harlan M.	The New England Journal of Medicine	2010	Telemonitoring in patients with heart failure	Y	Correspondence	N
Boyne, J. J. J.	Gorgels, A. P.	Journal of the American College of Cardiology	2011	Telemonitoring in patients with heart failure: Results from a multicenter randomized controlled trial (the tehaf study)	Y	Not full text	N
Rodiz Cuevas, J.	Hernandez Velazquez, Y.	IEEE Latin America Transactions	2016	Telemonitoring System for Patients with Chronic Kidney Disease Undergoing Peritoneal Dialysis	Y	Article not in english	N
Fruhwald, F. M.	Schreier, G.	European Heart Journal	2009	Telemonitoring using mobile phones reduces the event rate after recent acute heart failure. Results of the MOBIle TELemonitoring in heart failure patients study (MOBITEL)	y	Duplicate of Scherr JMedInternetRes 2009	N
Wade, M. J.	Krakaeuer, R. S.	American journal of managed care	2011	Telemonitoring with case management for seniors with heart failure	y	Comparator not usual care	N
Dwinger, Sarah	Harter, Martin	Trials	2013	Telephone-based health coaching for chronically ill patients: study protocol for a randomized controlled trial	Y	Publication of study protocol	N
Wheeler, E. C.	Waterhouse, J. K.	Journal of Community Health Nursing	2006	Telephone interventions by nursing students: improving outcomes for heart failure patients in the community	Y	Pilot study; focus on student nurses	N
Krum, H.	Tonkin, A.	Cardiovascular Therapeutics	2013	Telephone support to rural and remote patients with heart failure: the Chronic Heart Failure Assessment by Telephone (CHAT) study	Y	Not necessarily post-discharge or recent hospitalization	N
Frederix, I.	Dendale, P.	BMC Cardiovascular Disorders	2015	Telerehab III: a multi-center randomized, controlled trial investigating the long-term effectiveness of a comprehensive cardiac telerehabilitation program--rationale and study design	Y	Protocol; ongoing study	N
Strang, V. R.		Evidence Based Nursing	2000	The addition of a home visit by a cardiac nurse to usual multidisciplinary care reduced deaths and readmissions in patients with chronic congestive heart failure...commentary on Stewart S, Marley JE, Horowitz JD. Effects of a multidisciplinary, home-based intervention on unplanned readmissions and survival among patients with chronic congestive heart failure: a randomised controlled study. LANCET…	Y	Commentary	N
Giacomelli, S.	Olivari, Z.	European Heart Journal	2014	The clinical impact of telemonitoring for chronic heart failure: The RENEWING HEALTH project	Y	Conference abstract	N
Grustam, A. S.	Vrijhoef, H.	Value in Health	2015	The cost-effectiveness analysis of philips motiva telehealth system: a comparison between home telemonitoring, nurse telephone support and usual care in chronic heart failure	Y	Not full text; primarily cost focused	N
Sonntag, S. M.	Kleber, F. X.	European Heart Journal	2009	The disease management/telemonitoring programme CORDIVA for patients with heart failure reduces hospitalizations and costs in both rural and urban areas	Y	Conference abstract	N
Ritchie, Christine S.	Locher, Julie L.	Translational Behavioural Medicine	2016	The E-Coach technology-assisted care transition system: a pragmatic randomized trial	N		Y	Y	Y			Y		Y
Jeffs, K. J.	Jackson, B.	Respirology	2005	The effect of a post acute respiratory outreach service for patients with chronic obstructive pulmonary disease on hospital readmission rates	Y	Cohort, not RCT	N
Blum, Kay	Gottlieb, Stephen S.	Journal of Cardiac Failure	2014	The effect of a randomized trial of home telemonitoring on medical costs, 30-day readmissions, mortality, and health-related quality of life in a cohort of community-dwelling heart failure patients	Y	Not within 3 months discharge	N
Sorknaes, A. D.	Ostergaard, B.	Journal of Telemedicine and Telecare	2013	The effect of real-time teleconsultations between hospital-based nurses and patients with severe COPD discharged after an exacerbation	N		Y		Y					Y
Olivari, Z.	Stafylas, P.	International Journal of Cardiology	2018	The effectiveness of remote monitoring of elderly patients after hospitalisation for heart failure: the renewing health European project	N		Y	Y						Y
Doris Sau-Fung Yu, D. S. F.	Yu, C. M.	European Journal of Heart Failure	2014	The effects of a nurse-led empowerment-based disease management program on clinical outcomes, self-care and health-related quality of life among Chinese patients with heart failure	Y	Abstract only	N
Blumenthal, James A.	Palmer, Scott M.	Psychosomatic Medicine	2014	The effects of a telehealth coping skills intervention on outcomes in chronic obstructive pulmonary disease: primary results from the INSPIRE-II study	Y	No control group, education vs. coping skills (both groups received calls)	N
Brandon, A. F.	Lazenby, R. B.	Applied Nursing Research	2009	The effects of an advanced practice nurse led telephone intervention on outcomes of patients with heart failure	Y	Unable to define population or outcomes	N
Sorknaes, A. D.	Ostergaard, B.	European Respiratory Journal	2013	The effects of real-time telemedicine consultations between hospital-based nurses and severe COPD patients discharged after exacerbation admissions	Y	Conference abstract	N
Kotooka, Norihiko	Node, Koichi	Heart Vessels	2018	The first multicenter, randomized, controlled trial of home telemonitoring for Japanese patients with heart failure: home telemonitoring study for patients with heart failure (HOMES-HF)	N		Y	Y				Y		Y
Marcolino, Milena Soriano	Novillo-Ortiz, David	JMIR mHealth and uHealth	2018	The Impact of mHealth Interventions: Systematic Review of Systematic Reviews	Y	Review	N
Chen, S. H.	Wu, M. S.	Nephrology, Dialysis, Transplant	2011	The impact of self-management support on the progression of chronic kidney disease - A prospective randomized controlled trial	y	Not intervention of interest	N
Khateeb, K.	Kamarthi, S.	IEE Annual Conference	2015	The study of effectiveness of a Remote Patient Monitoring program for heart failure patients	Y	Observational, not RCT	N
Kraai, I.	Lesman, I.	International Journal of Medical Informatics	2016	The value of telemonitoring and ICT-guided disease management in heart failure: results from the IN TOUCH study	Y	No control group, only two intervention groups	N
Sabatier, R.	Grollier, G.	European Journal of Heart Failure	2013	Three months educational remote telemonitoring in elderly patients with heart failure reduces hospitalizations for acute heart failure at one year: a randomized trial	Y	Conference abstract	N
Guirguis-Blake, J.		American Family Physician	2016	Transitional care interventions to prevent readmissions for patients with heart failure	Y	Older review	N
Sindaco, D.	Leggio, F.	Journal of Cardiovascular Medicine	2007	Two-year outcome of a prospective, controlled study of a disease management programme for elderly patients with heart failure	N		Y	Y				Y	Y		Y
Cordisco, M. E.	Mancini, D.	The American Journal of Cardiology	1999	Use of telemonitoring to decrease the rate of hospitalization in patients with severe congestive heart failure	Y	Not RCT	N
Rodriguez de Castro, C.	Castillo, M. J.	Medicina Clinica	2002	Usefulness of telemedicine in chronic diseases: Home tele-care of patients with chronic obstructive pulmonary disease	Y	Review	N
Dinesen, B.	Ehlers, L.	Journal of Telemedicine and Telecare	2012	Using preventive home monitoring to reduce hospital admission rates and reduce costs: a case study of telehealth among chronic obstructive pulmonary disease patients	Y	Case study. Not RCT	N
Vadlamani, L.		Journal of Cardiac Failure	2016	Using technology to reduce readmission rates for heart failure	Y	Not RCT; not full text	N
Koehler, F.	Stangl, K.	The Lancet	2018	Efficacy of telemedical interventional management in patients with heart failure (TIM-HF2): a randomised, controlled, parallel-group, unmasked trial	Y	Not within 3 months discharge	N
Godtfredsen, N.	Hansen, H.	Respiratory Medicine	2020	12-months follow-up of pulmonary tele-rehabilitation versus standard pulmonary rehabilitation: A multicentre randomised clinical trial in patients with severe COPD	Y	Unable to determine randomization period, data unable to be extracted	N
Cao, F.	Hong, F.	Journal of Clinical Nursing	2018	Application of instant messaging software in the follow-up of patients using peritoneal dialysis, a randomised controlled trial	Y	Not recent hospitalization	N
Haynes, S.	Romano, P.	JAMA Network Open	2020	Association of adherence to weight telemonitoring with health care use and death	Y	Unable to extract data	N
Oscalices, M.	Batista, R.	Revista Latino-Americana de Enfermagem	2019	Discharge guidance and telephone follow-up in the therapeutic adherence of heart failure: randomized clinical trial	N		Y	Y			Y	Y
Al-Sutari, M.	Ahmad, M.	International Journal of Evidence-Based Healthcare	2017	Effect of educational program on self-care behaviors and health outcome among patients with heart failure: an experimenal study	Y	Not post-discharge	N
Van Spall, Hariette	Connolly, S.	Journal of the American Medical Association	2019	Effect of patient-centered transitional care services on clinical outcomes in patients hospitalized for heart failure. The PACT-HF randomized clinical trial.	Y	Step-wedge cluster trial, not RCT	N
Zhang, A.	Wang, X.	International Journal of Chronic Obstructive Pulmonary Disease	2020	Effectiveness of economic evaluation of hospital-outreach pulmonary rehabilitation for patients with chronic obstructive pulmonary disease	Y	Hospitalization within previous 12 months	N
Negarandeh, R.	Kiarsi, M.	Applied Clinical Informatics	2019	Evaluating the effect of monitoring through telephone (tele-monitoring) on self-care behaviours and readmission of patients with heart failure after discharge	N		Y			Y					Y
Yan, Y.	Zhang, L.	Medical Principles and Practice	2018	Evaluation and exploration on the effect of the management of chronic obstructive pulmonary disease in rural areas through an internet-based network consulting room	Y	Primary outcome not reported, unable to extract data	N
Rosu, D.	Galin, I.	Journal of the American College of Cardiology	2020	Heart failure self-management using a mobile web-based telemonitoring system: impact on hospital readmissino and quality of life	Y	Poster presentation/abstract	N
Collinsworth, A.	Priest, E.	International Journal of COPD	2018	The impact of patient education and shared decision making on hospital readmissions for COPD	Y	Unable to extract data, exact number of readmissions not reported	N
Tuttle, K.	Corbett, C.	Clinical Journal of the American Society of Nephrology	2018	Medication therapy management after hospitalization in CKD	Y	Unable to extract data	N
Soriano, J. B.	Ancochea, J.	Respiratory Medicine	2018	A multicentre, randomizec controlled trial of telehealth for the management of COPD	Y	Unable to determine randomization period	N
Mizukawa, M.	Kihara, Y.	International Heart Journal	2019	Nurse-led collaborative management using telemonitoring improves quality of life and prevention of rehospitalization in patients with heart failure	Y	Hospitalization within previous 2 years	N
North, M.	Wilkinson, T.	npj Digital Medicine	2020	A randomised controlled feasibility trial of E-health application supported care vs usual care after exacerbation of COPD: the RESCUE trial	Y	Admission was not a prerequisite	N
				Totals:	183		31	23	5	2	5	22	9	16	6
