# Supplementary material for: Strategies to prevent hospital readmission and death in patients with chronic heart failure, chronic obstructive pulmonary disease, and chronic kidney disease: A systematic review and meta-analysis
Source: PLoS One. 2021 Apr 22;16(4):e0249542. doi: 10.1371/journal.pone.0249542 (PMC8062060; doi:10.1371/journal.pone.0249542)
Supplement: S4 Table — (XLSX) [file pone.0249542.s012.xlsx]

## Sheet: Sheet1
			Chochrane Risk of Bias Category	Selection Bias		Performance Bias	Detection Bias	Attrition Bias	Reporting Bias	Other Bias
			First Author/Year	Random Sequence Generation	Allocation Concealment	Blinding of Participants and Personnel	Blinding of Outcome Assessment	Incomplete Outcome Data	Selective Reporting	Other
			Dar, Owais, 2009	-	-	+	+	-	-	?
			Kasper, Edward K., 2002	-	-	+	+	?	-	?
			Villani, Aless, 2014	-	-	+	+	-	-	?
			Dendale, P., 2012	-	?	+	?	-	-	?
			Scherr, D., 2009	-	-	+	+	+	-	?
			Yu, Doris S. F., 2015	-	-	+	+	?	-	?
			Ong, M. K., 2016	-	-	+	+	-	-	?
			Stewart, S. (Archives), 1999	-	-	+	+	+	-	?
			Wakefield, Bonnie J., 2008	-	-	+	+	-	-	?
			Tsuchihashi-Makaya, M., 2013	-	-	+	+	-	-	?
			Antonicelli, R., 2008	-	?	+	?	?	-	?
			Angermann, Christiane E., 2012	-	?	+	?	-	-	?
			Giordano, A, 2009	-	?	+	?	-	-	?
			Cleland, J. G., 2005	-	-	+	+	-	-	?
			Stewart, S. (Lancet), 1999	-	-	+	+	-	-	?
			Goldberg, L. R., 2003	?	?	+	+	-	-	?
			Dunagan, William, 2005	-	-	+	+	+	-	?
			Leventhal, Marcia E., 2011	-	?	+	-	-	-	?
			Olivari, Z., 2018	-	-	+	-	?	-	?
			Kotooka, Norihiko, 2018	-	-	+	-	-	-	?
			Sindaco, D., 2007	?	-	+	-	-	-	?
			Ko, F. W. S., 2017	-	-	+	+	-	-	?
			Casas, A., 2006	-	-	+	+	-	-	?
			Sorknaes, A. D., 2013	-	-	+	+	-	-	?
			Li, J., 2014	-	-	+	+	-	-	?
			Dhalla, Irfan A., 2014	-	?	+	-	?	-	?
			Ritchie, Christine S., 2016	-	+	+	+	-	-	?
			Wierzchowiecki, Michael, 2006	-	?	+	+	?	-	?
			Ho, Te-Wei, 2016	-	?	+	-	-	-	?
			Oscalices, M., 2019	-	-	+	-	-	-	?
			Negarandeh, R., 2019	-	-	+	+	-	-	?
			+, High risk of bias, -, Low risk of bias, ?, Unclear
